# Supplementary material for: A key role for the transporter OAT1 in systemic lipid metabolism
Source: J Biol Chem. 2021 Mar 27;296:100603. doi: 10.1016/j.jbc.2021.100603 (PMC8102404; doi:10.1016/j.jbc.2021.100603)
Supplement: Supplemental Tables S1–S6 [file mmc2.xlsx]

## Sheet: Supplementary Table S1
Table S1: All significantly altered reactions in the Recon3D model.
Reaction	Biochemical Transformation	Condition 1 Mean	Condition 2 Mean	Subsystem
10FTHF5GLUtl	10fthf5glu_c -> 10fthf5glu_l	0.046229	0.01899	Transport, lysosomal
10FTHF5GLUtm	10fthf5glu_m -> 10fthf5glu_c	0.032459	0.005066	Transport, mitochondrial
10FTHF6GLUtl	10fthf6glu_c -> 10fthf6glu_l	0.03432	0.006683	Transport, lysosomal
10FTHF6GLUtm	10fthf6glu_m -> 10fthf6glu_c	0.087321	0.004911	Transport, mitochondrial
10FTHF7GLUtl	10fthf7glu_c -> 10fthf7glu_l	0.068715	0.004098	Transport, lysosomal
10FTHFtl	10fthf_c <=> 10fthf_l	-0.149264	-0.029771	Transport, lysosomal
11DOCRTSTRNte	11docrtstrn_c + h2o_c + atp_c -> h_c + adp_c + pi_c + 11docrtstrn_e	0.000525	0.000215	Transport, extracellular
12DHCHOLt	hco3_c + 12dhchol_e <=> hco3_e + 12dhchol_c	-16.3791	-2.44336	Transport, extracellular
12DHCHOLt2	2 na1_e + 12dhchol_e -> 2 na1_c + 12dhchol_c	16.3936	2.44796	Transport, extracellular
12PPDRte	12ppd__R_c <=> 12ppd__R_e	0.002948	0.000721	Transport, extracellular
13DAMPPOX	13dampp_c + h2o_c + o2_c -> bamppald_c + h2o2_c + nh4_c	0.001731	0.000731	Beta-Alanine metabolism
15HPETATP	h2o_c + atp_c + 15HPET_c -> h_c + adp_c + pi_c + 15HPET_e	0.057483	0.017251	Transport, extracellular
15HPETUPKt	15HPET_e -> 15HPET_c	0.057444	0.017239	Transport, extracellular
21HPRGNLONE	o2_c + h_c + nadph_c + prgnlone_c -> h2o_c + nadp_c + 21hprgnlone_c	0.00026	8.2e-05	Steroid metabolism
2AMACHYD	h2o_c + 2amac_c -> nh4_c + pyr_c	0.021268	0.004064	Glycine, serine, alanine, and threonine metabolism
2AMADPTm	L2aadp_c + akg_m -> L2aadp_m + akg_c	84.6677	33.6525	Lysine metabolism
2HYDOGOAT3t	akg_e + 2hydog_c <=> akg_c + 2hydog_e	-35.0087	-14.3581	Transport, extracellular
2HYDOGte	2hydog_c -> 2hydog_e	35.0087	14.3581	Transport, extracellular
2M3HBUc	h2o_m + 3hmbcoa_m -> h_m + coa_m + 2m3hbu_m	0.006047	0.002115	Valine, leucine, and isoleucine metabolism
2M3HBUte	2m3hbu_c -> 2m3hbu_e	0.006047	0.002115	Transport, extracellular
2M3HBUtm	2m3hbu_m -> 2m3hbu_c	0.006047	0.002115	Transport, mitochondrial
2MCITt	2mcit_c <=> 2mcit_e	0.002739	0.000542	Transport, extracellular
2MOPtm	2mop_c -> 2mop_m	95.9655	29.4935	Transport, mitochondrial
2OBUTt	h_e + 2obut_e <=> h_c + 2obut_c	-0.049398	-0.017053	Transport, extracellular
2OXOADOXm	nad_m + 2oxoadp_m + coa_m -> nadh_m + co2_m + glutcoa_m	0.070523	0.157653	Lysine metabolism
2OXOADPt	2oxoadp_c + akg_e <=> akg_c + 2oxoadp_e	-0.073022	-0.148144	Transport, extracellular
2OXOADPTm	akg_m + 2oxoadp_c <=> akg_c + 2oxoadp_m	-84.561	-33.3492	Tryptophan metabolism
34DHOXMANDte	34dhoxmand_c <=> 34dhoxmand_e	0.001021	0.000371	Transport, extracellular
34DHOXPEGOX	h_c + nadh_c + 34dhmald_c <=> nad_c + 34dhoxpeg_c	0.00051	9.5e-05	Tyrosine metabolism
34DHOXPEGt	34dhoxpeg_c <=> 34dhoxpeg_e	0.000492	8e-05	Transport, extracellular
34DHPHAMT	34dhpha_c + amet_c -> h_c + ahcys_c + homoval_c	0.000229	8.9e-05	Tyrosine metabolism
34HPPOR	o2_c + 34hpp_c -> co2_c + hgentis_c	0.009473	0.034361	Tyrosine metabolism
3AIB_Dtm	3aib__D_c <=> 3aib__D_m	0.05507	0.284785	Transport, mitochondrial
3AIBTm	2mop_m + glu__L_m <=> akg_m + 3aib_m	0.001173	0.000353	Valine, leucine, and isoleucine metabolism
3DPHBH2	o2_m + h_m + nadph_m + 3dphb_m -> h2o_m + nadp_m + 3dpdhb_m	0.000434	3.7e-05	Ubiquinone synthesis
3DSPHR	h_c + nadph_c + 3dsphgn_c -> nadp_c + sphgn_c	0.016231	0.005813	Sphingolipid metabolism
3H3MGLTc	h2o_c + hmgcoa_c -> h_c + coa_c + 3h3mglt_c	0.011824	2.93328	Valine, leucine, and isoleucine metabolism
3H3MGLTte	3h3mglt_c -> 3h3mglt_e	0.011824	2.93328	Transport, extracellular
3HBCOAHLm	h2o_m + 3hibutcoa_m -> h_m + coa_m + 3hmp_m	0.014093	0.028425	Valine, leucine, and isoleucine metabolism
3HIVAcm	h2o_m + 3ivcoa_m -> h_m + coa_m + 3hivac_m	0.010801	0.082279	Valine, leucine, and isoleucine metabolism
3HIVActe	3hivac_c -> 3hivac_e	0.010801	0.082279	Transport, extracellular
3HIVActm	3hivac_m -> 3hivac_c	0.010801	0.082279	Transport, mitochondrial
3HLYTCL	h_c + 34dhphe_c -> co2_c + dopa_c	0.021379	0.005881	Tyrosine metabolism
3HMPtd	3hmp_c <=> 3hmp_e	0.009119	3.10565	Transport, extracellular
3HMPtm	3hmp_m -> 3hmp_c	0.009119	3.10565	Transport, mitochondrial
3M4HDXPAC	h2o_c + nad_c + 3mox4hpac_c <=> 2 h_c + nadh_c + homoval_c	0.00054	0.0002	Tyrosine metabolism
3MGLUTACc	h2o_m + 3mgcoa_m -> h_m + coa_m + 3mglutac_m	0.023297	0.00315	Valine, leucine, and isoleucine metabolism
3MGLUTACte	3mglutac_c -> 3mglutac_e	0.019316	0.002487	Transport, extracellular
3MGLUTACtm	3mglutac_m -> 3mglutac_c	0.023297	0.00315	Transport, mitochondrial
3MGLUTRc	h_c + nadph_c + 3mglutac_c -> nadp_c + 3mglutr_c	0.003981	0.000663	Valine, leucine, and isoleucine metabolism
3MGLUTRte	3mglutr_c -> 3mglutr_e	0.003981	0.000663	Transport, extracellular
3MOX4HOXMte	3mox4hoxm_c -> 3mox4hoxm_e	0.000672	0.000193	Transport, extracellular
3MOXTYROX	h2o_c + o2_c + 3moxtyr_c -> h2o2_c + nh4_c + 3mox4hpac_c	0.00054	0.0002	Tyrosine metabolism
3OHGLUTACOAT3t	akg_e + 3ohglutac_c <=> akg_c + 3ohglutac_e	-5.46348	-11.3889	Transport, extracellular
3OHGLUTACte	3ohglutac_c -> 3ohglutac_e	5.46464	11.3895	Transport, extracellular
41R1H2MAE12BOOX	h2o_c + o2_c + adrnl_c -> h2o2_c + 34dhmald_c + mma_c	0.000255	8e-05	Tyrosine metabolism
41R2A1H12BOOX	h2o_c + o2_c + nrpphr_c -> h2o2_c + nh4_c + 34dhmald_c	0.000851	0.000174	Tyrosine metabolism
42A12BOOX	h2o_c + o2_c + dopa_c -> h2o2_c + nh4_c + 34dhpac_c	0.002262	0.000992	Tyrosine metabolism
4ABUTtm	4abut_c <=> 4abut_m	-0.171311	0.010955	Transport, mitochondrial
4CMCOAS	atp_c + coa_c + T4hcinnm_c -> amp_c + ppi_c + coucoa_c	0.010313	0.003519	Phenylalanine metabolism
4HBZte	4hbz_c -> 4hbz_e	0.013456	0.006724	Transport, extracellular
4HPRO_LTte	4hpro_LT_e <=> 4hpro_LT_m	0.00395	0.033799	Transport, extracellular
4MPTNLte	4mptnl_c <=> 4mptnl_e	0.010845	0.005184	Transport, extracellular
4MPTNLtm	4mptnl_c <=> 4mptnl_m	-0.010845	-0.005184	Transport, mitochondrial
4OHBUTm	h_m + nadh_m + sucsal_m -> nad_m + 4ohbut_m	0.075077	0.001193	Glutamate metabolism
4OHBUTtce	4ohbut_c -> 4ohbut_e	0.075077	0.001193	Transport, extracellular
4OHBUTtmc	4ohbut_m -> 4ohbut_c	0.075077	0.001193	Transport, mitochondrial
5ADTSTSTERONEte	5adtststerone_e <=> 5adtststerone_c	-0.000458	-0.000159	Transport, extracellular
5AOPtm	5aop_c <=> 5aop_m	-0.02021	-0.008739	Heme synthesis
5DHFtl	5dhf_c -> 5dhf_l	0.049729	0.014346	Transport, lysosomal
5EIPENCm	h2o_m + 5eipencoa_m -> h_m + coa_m + 5eipenc_m	0.000159	2.6e-05	Fatty acid oxidation
5EIPENCte	h2o_c + atp_c + 5eipenc_c -> h_c + adp_c + pi_c + 5eipenc_e	0.000159	2.6e-05	Transport, extracellular
5EIPENCtm	h_c + 5eipenc_m -> h_m + 5eipenc_c	0.000159	2.6e-05	Transport, mitochondrial
5THFtl	5thf_c -> 5thf_l	0.078169	0.027946	Transport, lysosomal
5THFtm	5thf_m -> 5thf_c	0.068185	0.005369	Transport, mitochondrial
6DHFtl	6dhf_c -> 6dhf_l	0.059061	0.021569	Transport, lysosomal
6DHFtm	6dhf_m -> 6dhf_c	0.06586	0.028807	Transport, mitochondrial
6THFtl	6thf_c -> 6thf_l	0.031625	0.01063	Transport, lysosomal
6THFtm	6thf_m -> 6thf_c	0.023601	0.006912	Transport, mitochondrial
7KLITCHOLc	o2_c + h_c + nadph_c + C02528_c -> 2 h2o_c + nadp_c + 7klitchol_c	0.000637	0.000295	Bile acid synthesis
AACOAT	atp_c + coa_c + acac_c -> amp_c + ppi_c + aacoa_c	0.034845	0.010972	Propanoate metabolism
AACTOOR	h2o_c + o2_c + aact_c -> h2o2_c + nh4_c + mthgxl_c	0.012095	0.102754	Glycine, serine, alanine, and threonine metabolism
AACTtm	aact_m -> aact_c	0.014985	0.106385	Transport, mitochondrial
AATA	2oxoadp_c + glu__L_c <=> L2aadp_c + akg_c	84.7143	33.7118	Lysine metabolism
ABO4g	udpacgal_g + fuc12gal14acglcgalgluside_hs_g -> h_g + udp_g + acgalfuc12gal14acglcgalgluside_hs_g	0.000108	3.5e-05	Blood group synthesis
ABO5g	udpacgal_g + fucgalacgalfuc12gal14acglcgalgluside_hs_g -> h_g + udp_g + acgalfucgalacgalfuc12gal14acglcgalgluside_hs_g	0.000108	3.5e-05	Blood group synthesis
ABO6g	udpacgal_g + fucgalacglcgal14acglcgalgluside_hs_g -> h_g + udp_g + acgalfucgalacglcgal14acglcgalgluside_hs_g	0.00012	3e-05	Blood group synthesis
ABO7g	udpacgal_g + fucgalacgalfucgalacglcgal14acglcgalgluside_hs_g -> h_g + udp_g + acgalfucgalacgalfucgalacglcgal14acglcgalgluside_hs_g	0.00012	3e-05	Blood group synthesis
ABTArm	akg_m + 4abut_m <=> glu__L_m + sucsal_m	-0.171311	0.010955	Glutamate metabolism
ABTD1	nad_c + abt__D_c <=> h_c + nadh_c + xylu__L_c	-0.001889	-0.000231	Pentose phosphate pathway
ABUTD	h2o_c + nad_c + 4abutn_c -> 2 h_c + nadh_c + 4abut_c	0.019591	0.008303	Beta-Alanine metabolism
ABUTt2rL	h_l + 4abut_l <=> h_c + 4abut_c	-0.003082	-0.000228	Transport, lysosomal
ACACT1m	2 accoa_m -> coa_m + aacoa_m	0.059604	0.334433	Tryptophan metabolism
ACACt2m	h_c + acac_c <=> h_m + acac_m	-0.029831	0.371332	Transport, mitochondrial
ACALDt	acald_e <=> acald_c	-0.034931	-0.007631	Transport, extracellular
ACALDtm	acald_m <=> acald_c	-0.0288	-0.001279	Transport, mitochondrial
ACCOACrm	accoa_m + atp_m + hco3_m -> h_m + adp_m + pi_m + malcoa_m	0.391658	0.156516	Fatty acid oxidation
ACCOAgt	accoa_c <=> accoa_g	0.000132	4.1e-05	Transport, extracellular
ACER31r	h2o_r + phcrm_hs_r -> Rtotal_r + phsphings_r	0.001415	0.000461	Sphingolipid metabolism
ACGALFUCGALACGALFUC12GAL14ACGLCGALGLUSIDEte	acgalfucgalacgalfuc12gal14acglcgalgluside_hs_e <=> acgalfucgalacgalfuc12gal14acglcgalgluside_hs_c	-0.000108	-3.5e-05	Transport, extracellular
ACGALFUCGALACGALFUC12GAL14ACGLCGALGLUSIDEtg	acgalfucgalacgalfuc12gal14acglcgalgluside_hs_g <=> acgalfucgalacgalfuc12gal14acglcgalgluside_hs_c	0.000108	3.5e-05	Transport, golgi apparatus
ACGALFUCGALACGALFUCGALACGLCGAL14ACGLCGALGLUSIDEte	acgalfucgalacgalfucgalacglcgal14acglcgalgluside_hs_e <=> acgalfucgalacgalfucgalacglcgal14acglcgalgluside_hs_c	-0.00012	-3e-05	Transport, extracellular
ACGALFUCGALACGALFUCGALACGLCGAL14ACGLCGALGLUSIDEtg	acgalfucgalacgalfucgalacglcgal14acglcgalgluside_hs_g <=> acgalfucgalacgalfucgalacglcgal14acglcgalgluside_hs_c	0.00012	3e-05	Transport, golgi apparatus
ACGALK2	acgal_c + itp_c -> h_c + acgal1p_c + idp_c	0.017666	0.005378	Aminosugar metabolism
ACGALtr	acgal_c -> acgal_e	0.001094	0.000342	Transport, extracellular
ACGAM6PS	accoa_c + gam6p_c -> h_c + coa_c + acgam6p_c	0.050402	0.007844	Aminosugar metabolism
ACGAMK	atp_c + acgam_c -> h_c + adp_c + acgam6p_c	0.05976	0.026005	Aminosugar metabolism
ACGAMPM	acgam6p_c <=> acgam1p_c	0.076748	0.030304	Aminosugar metabolism
ACGLUtd	acglu_c <=> acglu_e	0.000893	0.000412	Transport, extracellular
ACGLUtm	acglu_c <=> acglu_m	-0.000893	-0.000412	Transport, mitochondrial
ACGSm	glu__L_m + accoa_m -> h_m + coa_m + acglu_m	0.000893	0.000412	Urea cycle
ACHEe	h2o_e + ach_e -> h_e + ac_e + chol_e	0.04302	0.002391	Glycerophospholipid metabolism
ACILEm	accoa_m + ile__L_m -> h_m + coa_m + acile__L_m	0.000745	0.000199	Valine, leucine, and isoleucine metabolism
ACILEte	acile__L_c <=> acile__L_e	0.000745	0.000199	Transport, extracellular
ACILEtm	acile__L_m <=> acile__L_c	0.000745	0.000199	Transport, mitochondrial
ACLEUm	accoa_m + leu__L_m -> h_m + coa_m + acleu__L_m	0.000616	0.000297	Valine, leucine, and isoleucine metabolism
ACLEUte	acleu__L_c <=> acleu__L_e	0.000616	0.000297	Transport, extracellular
ACLEUtm	acleu__L_m <=> acleu__L_c	0.000616	0.000297	Transport, mitochondrial
ACN23ACNGALGBSIDEte	acn23acngalgbside_hs_c <=> acn23acngalgbside_hs_e	0.000115	2.1e-05	Transport, extracellular
ACN23ACNGALGBSIDEtg	acn23acngalgbside_hs_c <=> acn23acngalgbside_hs_g	-0.000115	-2.1e-05	Transport, golgi apparatus
ACNAM9PL2	h2o_c + pep_c + man6p_c -> pi_c + kdnp_c	0.002144	0.000558	Aminosugar metabolism
ACNGALACGLCGAL14ACGLCGALGLUSIDEte	acngalacglcgal14acglcgalgluside_hs_e <=> acngalacglcgal14acglcgalgluside_hs_c	-0.000116	-2.7e-05	Transport, extracellular
ACNMCT	acnam_c + ctp_c -> ppi_c + cmpacna_c	0.076837	0.036755	Aminosugar metabolism
ACOAD1fm	fad_m + btcoa_m -> b2coa_m + fadh2_m	0.113236	0.245848	Butanoate metabolism
ACOAD8m	fad_m + ivcoa_m -> fadh2_m + 3mb2coa_m	0.018746	0.085019	Valine, leucine, and isoleucine metabolism
ACOAD9m	fad_m + ibcoa_m -> fadh2_m + 2mp2coa_m	0.091327	0.386155	Valine, leucine, and isoleucine metabolism
ACOADH120_m	fad_m + ddcacoa_m -> fadh2_m + dd2coa_m	0.012249	0.034208	Fatty acid oxidation
ACOADH160_m	fad_m + pmtcoa_m -> fadh2_m + hdd2coa_m	0.015166	0.048679	Fatty acid oxidation
ACOAH	h_c + coa_c + ac_c -> h2o_c + accoa_c	-0.421993	-0.017023	Pyruvate metabolism
ACOAHim	h2o_m + accoa_m -> h_m + coa_m + ac_m	0.025188	0.002479	Pyruvate metabolism
ACOAO7p	pmtcoa_x + o2_x -> h2o2_x + hdd2coa_x	0.030526	0.011955	Fatty acid oxidation
ACSm	coa_m + atp_m + ac_m -> accoa_m + amp_m + ppi_m	0.048215	0.020902	Glycolysis/gluconeogenesis
ACtg	ac_c <=> ac_g	-0.005688	-0.002291	Transport, golgi apparatus
ACtp	ac_c <=> ac_x	-0.042391	-0.006306	Transport, peroxisomal
ADA	h2o_c + h_c + adn_c -> nh4_c + ins_c	0.005755	0.002093	Purine catabolism
ADD	h2o_c + h_c + ade_c -> nh4_c + hxan_c	0.005042	0.002053	Purine catabolism
ADEt	ade_e <=> ade_c	-0.002074	-0.000599	Transport, extracellular
ADMDC	h_c + amet_c -> co2_c + ametam_c	0.017091	0.003957	Arginine and proline metabolism
ADNCYC	atp_c -> ppi_c + camp_c	0.013482	0.005297	Nucleotide interconversion
ADNK1m	atp_m + adn_m -> h_m + adp_m + amp_m	0.178584	0.047617	Nucleotide interconversion
ADNK3	adn_c + gtp_c -> h_c + amp_c + gdp_c	0.015959	0.005713	Purine synthesis
ADNtl	adn_l <=> adn_c	0.050175	0.012132	Transport, lysosomal
ADNtm	adn_c <=> adn_m	0.156664	0.036833	Transport, mitochondrial
ADPACDAc	atp_c + coa_c + adpac_c -> amp_c + ppi_c + adpcoa_c	0.025256	0.215531	Fatty acid oxidation
ADPACTD	adpac_x <=> adpac_c	0.015673	0.005972	Fatty acid oxidation
ADPACtd	adpac_c <=> adpac_e	-0.009583	-0.209559	Transport, extracellular
ADPCOACROT	crn_x + adpcoa_x <=> coa_x + c6dc_x	-0.025256	-0.215531	Fatty acid oxidation
ADPCOAPTE	h2o_x + adpcoa_x -> h_x + coa_x + adpac_x	0.015673	0.005972	Fatty acid oxidation
ADPT	ade_c + prpp_c -> amp_c + ppi_c	0.025539	0.006428	Nucleotide salvage pathway
ADRNCOAtx	adrncoa_c <=> adrncoa_x	0.013635	0.004067	Transport, peroxisomal
ADSK	atp_c + aps_c -> h_c + adp_c + paps_c	0.158217	0.068933	Nucleotide interconversion
ADSL1r	dcamp_c -> amp_c + fum_c	0.040489	0.019119	Nucleotide interconversion
ADSL2r	25aics_c -> fum_c + aicar_c	0.008088	0.002468	Purine synthesis
ADSS	asp__L_c + gtp_c + imp_c -> 2 h_c + pi_c + gdp_c + dcamp_c	0.040489	0.019119	Nucleotide interconversion
AGDC	h2o_c + acgam6p_c -> gam6p_c + ac_c	0.033414	0.003545	Aminosugar metabolism
AGMTm	h2o_m + agm_m -> ptrc_m + urea_m	0.001243	0.00055	Arginine and proline metabolism
AGPAT4	alpa_hs_c + lnlccoa_c -> coa_c + pa_hs_c	0.031395	0.008947	Glycerophospholipid metabolism
AGTix	ala__L_x + glx_x -> pyr_x + gly_x	0.109366	0.006341	Alanine and aspartate metabolism
AHCi	h2o_c + ahcys_c <=> adn_c + hcys__L_c	0.053574	0.022354	Methionine and cysteine metabolism
AICART	10fthf_c + aicar_c <=> thf_c + fprica_c	0.008042	0.002457	Purine synthesis
AIRCr	co2_c + air_c <=> h_c + 5aizc_c	0.008088	0.002468	Purine synthesis
AK2LGCHOLt	ak2lgchol_hs_e -> ak2lgchol_hs_c	0.037144	0.009308	Transport, extracellular
AKGDm	akg_m + nad_m + coa_m -> nadh_m + co2_m + succoa_m	1.40977	0.674591	Citric acid cycle
ALAR	ala__L_c <=> ala__D_c	0.177439	0.016072	Alanine and aspartate metabolism
ALAtmi	ala__L_m -> ala__L_c	-0.819227	-0.299767	Transport, mitochondrial
ALCD19y	h_c + nadph_c + glyald_c -> nadp_c + glyc_c	-0.016354	-0.007103	Glycerophospholipid metabolism
ALDD2x	h2o_c + nad_c + acald_c -> 2 h_c + nadh_c + ac_c	0.012625	0.000739	Glycolysis/gluconeogenesis
ALDD2xm	h2o_m + nad_m + acald_m -> 2 h_m + nadh_m + ac_m	0.0288	0.001279	Glycolysis/gluconeogenesis
ALDD2y	h2o_c + nadp_c + acald_c -> 2 h_c + nadph_c + ac_c	0.020206	0.001496	Glycolysis/gluconeogenesis
ALLTNti	alltn_e <=> alltn_c	-0.000315	-0.000111	Transport, extracellular
ALOX12	o2_c + arachd_c -> 12HPET_c	7.7e-05	1.7e-05	Eicosanoid metabolism
ALOX15	o2_c + arachd_c -> 15HPET_c	0.000718	7.5e-05	Eicosanoid metabolism
ALOX5	o2_c + arachd_c -> 5HPET_c	0.001298	0.00033	Eicosanoid metabolism
ALOX52	5HPET_c -> h2o_c + leuktrA4_c	0.000527	8.7e-05	Eicosanoid metabolism
AMPTASECGe	h2o_e + cgly_e -> cys__L_e + gly_e	0.021954	0.002435	Glutathione metabolism
ANDRSTRNGLCte	h2o_c + atp_c + andrstrnglc_c -> h_c + adp_c + pi_c + andrstrnglc_e	0.000296	8.7e-05	Transport, extracellular
ANDRSTRNGLCtr	andrstrnglc_c <=> andrstrnglc_r	-0.000296	-8.7e-05	Transport, endoplasmic reticular
ANDRSTRNte	andrstrn_e <=> andrstrn_c	-0.000838	-0.000366	Transport, extracellular
AOBUTDsm	h_m + 2aobut_m -> co2_m + aact_m	0.014985	0.106385	Glycine, serine, alanine, and threonine metabolism
APAT2rm	akg_m + ala_B_m <=> glu__L_m + msa_m	0.393973	0.144084	Beta-Alanine metabolism
ARGDCm	h_m + arg__L_m -> co2_m + agm_m	0.00137	0.000665	Arginine and proline metabolism
ARGN1ASPMDte	arg__L_e + N1aspmd_c -> arg__L_c + N1aspmd_e	0.000486	9.3e-05	Transport, extracellular
ARGSUCte	argsuc_c -> argsuc_e	0.000364	6.1e-05	Transport, extracellular
ARTFR208	2 h_m + 2 nadph_m + 3 fadh2_m + tmndnccoa_c -> 2 nadp_m + 3 fad_m + 1.25 R2coa_hs_c	0.062521	0.018774	R group synthesis
ASAH1	h2o_l + crm_hs_l -> Rtotal_l + sphings_l	0.017859	0.00859	Sphingolipid metabolism
ASP1DC	h_c + asp__L_c -> co2_c + ala_B_c	0.057115	0.001129	Beta-Alanine metabolism
ASPCT	asp__L_c + cbp_c <=> h_c + pi_c + cbasp_c	0.010865	0.004586	Pyrimidine synthesis
ASPGLUm	h_c + glu__L_c + asp__L_m -> h_m + glu__L_m + asp__L_c	50.2261	24.0984	Transport, mitochondrial
ASPNATm	asp__L_m + accoa_m -> h_m + coa_m + Nacasp_m	0.075164	0.006478	Alanine and aspartate metabolism
ATP1ter	atp_c + adp_r <=> adp_c + atp_r	0.096967	0.039731	Transport, endoplasmic reticular
ATPasel_1	h2o_c + atp_c -> adp_c + pi_c + h_l	0.020763	0.008022	Transport, lysosomal
ATPtg	atp_c + adp_g -> adp_c + atp_g	0.049901	0.02053	Transport, golgi apparatus
ATPtx	atp_c <=> atp_x	-445.765	-116.745	Transport, peroxisomal
B3GALT44g	udpgal_g + gt2_hs_g -> h_g + udp_g + gt1c_hs_g	0.000123	5.6e-05	Sphingolipid metabolism
B3GALT5g	udpgal_g + gbside_hs_g -> h_g + udp_g + galgbside_hs_g	0.000418	0.000131	Sphingolipid metabolism
B3GALTg	udpgal_g + acglcgalgluside_hs_g -> h_g + udp_g + galacglcgalgluside_hs_g	0.00038	0.000114	Blood group synthesis
B3GNT11g	uacgam_g + gal14acglcgalgluside_hs_g -> h_g + udp_g + acglcgal14acglcgalgluside_hs_g	0.000875	0.00028	Blood group synthesis
B3GNT12g	uacgam_g + galacglcgal14acglcgalgluside_hs_g -> h_g + udp_g + acglc13galacglcgal14acglcgalgluside_hs_g	0.00013	4.2e-05	Blood group synthesis
B3GNT310g	udpgal_g + acglcgalgluside_hs_g -> h_g + udp_g + gal14acglcgalgluside_hs_g	0.001379	0.00044	Blood group synthesis
B3GNT311g	udpgal_g + acgalfuc12gal14acglcgalgluside_hs_g -> h_g + udp_g + galacgalfuc12gal14acglcgalgluside_hs_g	0.000108	3.5e-05	Blood group synthesis
B3GNT312g	udpgal_g + acglcgal14acglcgalgluside_hs_g -> h_g + udp_g + galacglcgal14acglcgalgluside_hs_g	0.000875	0.00028	Blood group synthesis
B3GNT313g	udpgal_g + acgalfucgalacglcgal14acglcgalgluside_hs_g -> h_g + udp_g + galacgalfucgalacglcgal14acglcgalgluside_hs_g	0.00012	3e-05	Blood group synthesis
B3GNT315g	udpgal_g + acglc13galacglcgal14acglcgalgluside_hs_g -> h_g + udp_g + galacglc13galacglcgal14acglcgalgluside_hs_g	0.00013	4.2e-05	Blood group synthesis
B3GNT31g	udpgal_g + thcrm_hs_g -> h_g + udp_g + galthcrm_hs_g	0.00015	3.3e-05	Sphingolipid metabolism
B3GNT32g	udpgal_g + galthcrm_hs_g -> h_g + udp_g + galgalthcrm_hs_g	0.00015	3.3e-05	Sphingolipid metabolism
B3GNT33g	udpgal_g + galgalthcrm_hs_g -> h_g + udp_g + galgalgalthcrm_hs_g	0.00015	3.3e-05	Sphingolipid metabolism
B3GNT34g	uacgam_g + galgbside_hs_g -> h_g + udp_g + acglcgalgbside_hs_g	0.000101	3e-05	Sphingolipid metabolism
B3GNT35g	udpgal_g + acglcgalgbside_hs_g -> h_g + udp_g + galacglcgalgbside_hs_g	0.000101	3e-05	Sphingolipid metabolism
B3GNT37g	udpgal_g + gm2a_hs_g -> h_g + udp_g + gm1a_hs_g	0.000261	2.9e-05	Sphingolipid metabolism
B3GNT51g	galgluside_hs_g + uacgam_g -> h_g + udp_g + acglcgalgluside_hs_g	0.00176	0.000554	Blood group synthesis
BALAtmr	ala_B_c <=> ala_B_m	0.393973	0.144084	Transport, mitochondrial
BAMPPALDOX	h2o_c + bamppald_c + nad_c -> 2 h_c + nadh_c + ala_B_c	0.005361	0.001245	Beta-Alanine metabolism
BDHm	nad_m + bhb_m <=> h_m + nadh_m + acac_m	0.035756	0.23114	Butanoate metabolism
BGAL1e	h2o_e + galgluside_hs_e -> gal_e + gluside_hs_e	0.009208	0.001773	Sphingolipid metabolism
BGAL2l	h2o_l + ga1_hs_l -> gal_l + ga2_hs_l	0.006259	0.00266	Sphingolipid metabolism
BGLYFm	gly_m + bzcoa_m -> h_m + coa_m + bgly_m	0.000921	0.000327	Hippurate metabolism
BGLYte	bgly_c <=> bgly_e	0.000768	0.000263	Transport, extracellular
BGLYtm	bgly_m <=> bgly_c	0.000921	0.000327	Transport, mitochondrial
BHBtm	h_c + bhb_c <=> h_m + bhb_m	0.035756	0.23114	Transport, mitochondrial
BHMT	hcys__L_c + glyb_c -> dmgly_c + met__L_c	0.005825	0.002652	Glycine, serine, alanine, and threonine metabolism
BILGLCURtr	bilglcur_c <=> bilglcur_r	0.055897	0.023961	Transport, endoplasmic reticular
BILIRED	h_c + nadph_c + biliverd_c -> nadp_c + bilirub_c	0.000407	0.000169	Heme degradation
BILIRED2	h_c + nadh_c + biliverd_c -> nad_c + bilirub_c	0.000486	8.6e-05	Heme synthesis
BILIVERDt	na1_c + biliverd_c <=> na1_e + biliverd_e	0.00036	0.00014	Transport, extracellular
BPNT	h2o_c + pap_c -> pi_c + amp_c	0.15036	0.065512	Nucleotide interconversion
BUP2	h2o_c + 2 h_c + 3uib_c -> nh4_c + co2_c + 3aib__D_c	0.055426	0.285069	Pyrimidine catabolism
BZCOAFm	coa_m + atp_m + bz_m -> amp_m + ppi_m + bzcoa_m	0.000921	0.000327	Hippurate metabolism
BZt	bz_e <=> bz_c	0.000921	0.000327	Transport, extracellular
BZtm	bz_c <=> bz_m	0.000921	0.000327	Transport, mitochondrial
C02712tm	C02712_c <=> C02712_m	-0.033969	-0.008917	Transport, mitochondrial
C05770te	h2o_c + atp_c + C05770_c -> h_c + adp_c + pi_c + C05770_e	0.000113	3e-05	Transport, extracellular
C06315t	h_c + C06315_c <=> h_e + C06315_e	0.000264	1.8e-05	Transport, extracellular
C09642te	C09642_c <=> C09642_e	0.001394	0.000301	Transport, extracellular
C10DCc	crn_c + sebcoa_c <=> coa_c + c10dc_c	0.018677	0.105158	Fatty acid oxidation
C10DCCACT	c10dc_x <=> c10dc_c	-0.018677	-0.105158	Fatty acid oxidation
C12DCACT	atp_c + coa_c + dodecanac_c -> amp_c + ppi_c + c12dccoa_c	0.020729	0.051764	Fatty acid oxidation
C14825c	o2_c + h_c + nadph_c + lnlc_c -> h2o_c + nadp_c + C14825_c	0.000351	6.1e-05	Fatty acid oxidation
C14STRr	h_r + nadph_r + 44mctr_r -> nadp_r + 44mzym_r	0.10993	0.03634	Cholesterol metabolism
C160CPT2	coa_m + pmtcrn_m <=> crn_m + pmtcoa_m	-0.123488	-0.056379	Fatty acid oxidation
C180CPT1	crn_c + stcoa_c <=> coa_c + stcrn_c	0.008598	0.045376	Fatty acid oxidation
C180CPT2	coa_m + stcrn_m <=> crn_m + stcoa_m	0.009662	0.045513	Fatty acid oxidation
C181CRNt	odecrn_c <=> odecrn_m	637.351	-52.8359	Fatty acid oxidation
C3STDH1Pr	nadp_r + 4mzym_int1_r -> h_r + nadph_r + co2_r + 4mzym_int2_r	0.055335	0.01747	Cholesterol metabolism
C3STDH1r	4mzym_int1_r + nad_r -> h_r + co2_r + 4mzym_int2_r + nadh_r	0.054594	0.01887	Cholesterol metabolism
C4DCCACT	c4dc_x <=> c4dc_c	0.008429	0.51185	Fatty acid oxidation
C4STMO1r	3 o2_r + 3 h_r + 3 nadph_r + 44mzym_r -> 4 h2o_r + 3 nadp_r + 4mzym_int1_r	0.001159	0.00038	Cholesterol metabolism
C6DCc	crn_c + adpcoa_c <=> coa_c + c6dc_c	0.025256	0.215531	Fatty acid oxidation
C6DCCACT	c6dc_x <=> c6dc_c	-0.025256	-0.215531	Fatty acid oxidation
C8DCc	crn_c + sbcoa_c <=> coa_c + c8dc_c	0.019587	0.18431	Fatty acid oxidation
CAPROICc	h2o_c + hxcoa_c -> h_c + coa_c + caproic_c	0.052224	0.02015	Fatty acid oxidation
CATm	2 h2o2_m -> 2 h2o_m + o2_m	0.251141	0.593932	ROS detoxification
CATp	2 h2o2_x -> o2_x + 2 h2o_x	0.388077	1.92716	Miscellaneous
CBASPte	cbasp_e <=> cbasp_c	-0.00081	-0.000192	Transport, extracellular
CBPS	h2o_c + 2 atp_c + hco3_c + gln__L_c -> 2 h_c + 2 adp_c + pi_c + glu__L_c + cbp_c	0.016895	0.007731	Pyrimidine synthesis
CBPSam	2 atp_m + hco3_m + nh4_m -> 2 h_m + 2 adp_m + pi_m + cbp_m	0.002946	0.001195	Glutamate metabolism
CDCA3GSc	udpglcur_c + C02528_c -> udp_c + cdca3g_c	0.000289	0.000105	Bile acid synthesis
CDCA6AH	o2_c + h_c + nadph_c + C02528_c -> h2o_c + nadp_c + hyochol_c	0.000929	0.000417	Bile acid synthesis
CE1261t	CE1261_c <=> CE1261_e	-0.011904	-0.00498	Transport, extracellular
CE1556td	CE1556_c <=> CE1556_e	0.00046	0.000186	Transport, extracellular
CE2006te	h2o_c + atp_c + CE2006_c -> h_c + adp_c + pi_c + CE2006_e	0.009319	0.00019	Transport, extracellular
CE2026te	3 na1_c + cl_c + CE2026_c <=> 3 na1_e + cl_e + CE2026_e	0.000289	0.000144	Transport, extracellular
CE2026tm	CE2026_m -> CE2026_c	0.000289	0.000144	Transport, mitochondrial
CE2028t	CE2028_c <=> CE2028_e	0.004593	0.000554	Transport, extracellular
CE2172t	CE2172_c <=> CE2172_e	0.000221	7.8e-05	Transport, extracellular
CE2176t	leu__L_c + CE2176_e <=> leu__L_e + CE2176_c	-0.000762	-6.1e-05	Transport, extracellular
CE2176tm	CE2176_c -> CE2176_m	0.000554	0.000127	Transport, mitochondrial
CE4843HYDc	h2o_c + CE4843_c -> h_c + coa_c + eidi1114ac_c	0.000134	4.3e-05	Fatty acid oxidation
CE4968te	3 na1_c + cl_c + CE4968_c <=> 3 na1_e + cl_e + CE4968_e	0.001857	0.000273	Transport, extracellular
CE4968tm	CE4968_m -> CE4968_c	0.001857	0.000273	Transport, mitochondrial
CE4970te	3 na1_c + cl_c + CE4970_c <=> 3 na1_e + cl_e + CE4970_e	0.000715	0.15052	Transport, extracellular
CE4970tm	CE4970_m -> CE4970_c	0.000715	0.15052	Transport, mitochondrial
CE5026t	h2o_c + atp_c + CE5026_c -> h_c + adp_c + pi_c + CE5026_e	0.011904	0.00498	Transport, extracellular
CE5629t	CE5629_c <=> CE5629_e	0.00939	0.000183	Transport, extracellular
CE6247t	h2o_c + atp_c + CE6247_c -> h_c + adp_c + pi_c + CE6247_e	9.9e-05	1.9e-05	Transport, extracellular
CE7081tr	h2o_r + atp_r + CE7081_r -> adp_r + h_r + pi_r + CE7081_c	0.000166	4e-05	Transport, endoplasmic reticular
CE7082ATP	h2o_c + atp_c + CE7082_c -> h_c + adp_c + pi_c + CE7082_e	0.031641	0.005357	Transport, extracellular
CE7082UPKt	CE7082_e -> CE7082_c	0.031112	0.005313	Transport, extracellular
CE7085te	h2o_c + atp_c + CE7085_c -> h_c + adp_c + pi_c + CE7085_e	0.0001	2.5e-05	Transport, extracellular
CEPTC	cdpchol_c + dag_hs_c -> h_c + cmp_c + pchol_hs_c	0.018069	0.006828	Glycerophospholipid metabolism
CERT1gt	crm_hs_c <=> crm_hs_g	-0.0098	0.002891	Transport, golgi apparatus
CERT1rt	crm_hs_c <=> crm_hs_r	0.032124	0.009738	Transport, endoplasmic reticular
CH25H	o2_r + h_r + nadph_r + chsterol_r -> h2o_r + nadp_r + xol25oh_r	0.001721	0.000486	Bile acid synthesis
CHLPCTD	h_c + ctp_c + cholp_c -> ppi_c + cdpchol_c	0.037859	0.013028	Glycerophospholipid metabolism
CHLSTD78I	zymstnl_c <=> lthstrl_c	0.002001	0.000742	Cholesterol metabolism
CHOLD	nad_c + chol_c -> h_c + nadh_c + betald_c	0.00396	0.001909	Glycine, serine, alanine, and threonine metabolism
CHOLESTle_1	h2o_e + xolest2_hs_e -> h_e + chsterol_e + Rtotal_e	0.011421	0.005192	Transport, extracellular
CHOLK	atp_c + chol_c -> h_c + adp_c + cholp_c	0.090333	0.041131	Glycerophospholipid metabolism
CHOLPtg	cholp_c <=> cholp_g	-0.025916	-0.007431	Transport, golgi apparatus
CITL	cit_c -> ac_c + oaa_c	0.030829	0.0623	Citric acid cycle
CLPNDCOAtx	clpndcoa_c <=> clpndcoa_x	0.009226	0.00319	Transport, peroxisomal
CO2tg	co2_c <=> co2_g	-0.008826	-0.004129	Transport, golgi apparatus
CO2tp	co2_c <=> co2_x	-39.2759	-12.3832	Transport, peroxisomal
COAtg	coa_c <=> coa_g	-0.000132	-4.1e-05	Transport, golgi apparatus
COPROSTt	hco3_c + coprost_e <=> hco3_e + coprost_c	-6.69657	-1.76123	Transport, extracellular
COPROSTt2	2 na1_e + coprost_e -> 2 na1_c + coprost_c	6.70549	1.76523	Transport, extracellular
COt	co_c <=> co_e	0.001253	0.000395	Transport, extracellular
CPPPGO	o2_c + 2 h_c + cpppg3_c -> 2 h2o_c + 2 co2_c + pppg9_c	0.001476	0.000575	Heme synthesis
CPS_m	h2o_m + co2_m + 2 atp_m + nh4_m -> 3 h_m + 2 adp_m + pi_m + cbp_m	0.002343	0.001158	Urea cycle
CRMPte	crmp_hs_c <=> crmp_hs_e	8.2e-05	5e-06	Transport, extracellular
CSBPASEly	h2o_l + cspg_b_l -> Ser_Gly_Ala_X_Gly_l + cs_b_l	0.000835	0.000383	Chondroitin sulfate degradation
CSCPASEly	h2o_l + cspg_c_l -> Ser_Gly_Ala_X_Gly_l + cs_c_l	0.002598	0.001114	Chondroitin sulfate degradation
CSDPASEly	h2o_l + cspg_d_l -> Ser_Gly_Ala_X_Gly_l + cs_d_l	0.001294	0.000617	Chondroitin sulfate degradation
CSEPASEly	h2o_l + cspg_e_l -> Ser_Gly_Ala_X_Gly_l + cs_e_l	0.001937	0.000742	Chondroitin sulfate degradation
CSm	h2o_m + accoa_m + oaa_m -> h_m + coa_m + cit_m	1.07589	0.144785	Citric acid cycle
CSPG_Bt	cspg_b_g -> cspg_b_e	0.000835	0.000383	Transport, extracellular
CSPG_Btly	cspg_b_e -> cspg_b_l	0.000835	0.000383	Transport, lysosomal
CSPG_Ct	cspg_c_g -> cspg_c_e	0.002598	0.001114	Transport, extracellular
CSPG_Ctly	cspg_c_e -> cspg_c_l	0.002598	0.001114	Transport, lysosomal
CSPG_Dt	cspg_d_g -> cspg_d_e	0.001294	0.000617	Transport, extracellular
CSPG_Dtly	cspg_d_e -> cspg_d_l	0.001294	0.000617	Transport, lysosomal
CSPG_Et	cspg_e_g -> cspg_e_e	0.001937	0.000742	Transport, extracellular
CSPG_Etly	cspg_e_e -> cspg_e_l	0.001937	0.000742	Transport, lysosomal
CYP2R1	o2_c + h_c + nadph_c + vitd3_c -> h2o_c + 25hvitd3_c + nadp_c	0.000816	0.000404	Vitamin D metabolism
CYSAMO_cho	o2_c + cysam_c -> h_c + hyptaur_c	0.00388	0.000952	Taurine and hypotaurine metabolism
CYSGLYPTASEe_1	h2o_e + 5cysgly34dhphe_e -> gly_e + CE1261_e	0.011904	0.00498	Tyrosine metabolism
CYTDtl	cytd_l <=> cytd_c	0.023145	0.004953	Transport, lysosomal
D_LACt2	h_e + lac__D_e <=> h_c + lac__D_c	-0.00552	-0.000592	Transport, extracellular
DAGKn_hs	atp_n + dag_hs_n -> h_n + adp_n + pa_hs_n	0.027184	0.010359	Glycerophospholipid metabolism
DALAOXx	o2_x + h2o_x + ala__D_x -> h2o2_x + pyr_x + nh4_x	0.173747	0.016009	D-alanine metabolism
DALAxt	ala__D_c -> ala__D_x	0.173747	0.016009	D-alanine metabolism
DATPtm_cho	datp_c -> datp_m	0.169138	0.064114	Transport, mitochondrial
DCTPtn	dctp_c <=> dctp_n	93.4093	544.992	Transport, nuclear
DEDOLP1_L	h2o_c + 0.1 dedoldp__L_c -> h_c + pi_c + 0.1 dedolp__L_c	0.000534	0.000146	N-glycan synthesis
DEDOLP2_L	h2o_c + 0.1 dedolp__L_c -> pi_c + 0.1 dedol__L_c	0.000534	0.000146	N-glycan synthesis
DEDOLR_L	h_c + nadph_c + 0.1 dedol__L_c -> nadp_c + 0.1 dolichol__L_c	0.000534	0.000146	N-glycan synthesis
DES21	o2_c + h_c + nadph_c + dhcrm_hs_c -> h2o_c + nadp_c + phcrm_hs_c	0.002986	0.001406	Sphingolipid metabolism
DESAT16_2	o2_c + h_c + nadh_c + pmtcoa_c -> 2 h2o_c + nad_c + hdcoa_c	0.00614	0.001128	Fatty acid synthesis
DESAT18_10	o2_c + h_c + nadh_c + lnlncacoa_c -> 2 h2o_c + nad_c + strdnccoa_c	0.031309	0.005115	Fatty acid synthesis
DESAT18_9	o2_c + h_c + nadh_c + lnlccoa_c -> 2 h2o_c + nad_c + lnlncgcoa_c	0.042756	0.013719	Fatty acid synthesis
DESAT20_1	o2_c + h_c + nadh_c + dlnlcgcoa_c -> 2 h2o_c + nad_c + arachdcoa_c	0.034342	0.013448	Fatty acid synthesis
DESAT20_2	o2_c + h_c + nadh_c + eicostetcoa_c -> 2 h2o_c + nad_c + tmndnccoa_c	0.02154	0.004619	Fatty acid synthesis
DESAT22_1p	h_x + nadh_x + o2_x + adrncoa_x -> nad_x + 2 h2o_x + dcsptn1coa_x	0.010915	0.002962	Fatty acid synthesis
DESAT22_2p	h_x + nadh_x + o2_x + clpndcoa_x -> nad_x + 2 h2o_x + c226coa_x	0.009226	0.00319	Fatty acid synthesis
DGTPtm_cho	dgtp_c -> dgtp_m	0.330246	0.162019	Transport, mitochondrial
DGULND	h_c + 3dhguln_c <=> co2_c + xylu__L_c	0.082839	0.024983	Pentose phosphate pathway
DHAPtr	dhap_e <=> dhap_c	-0.008891	-0.000718	Transport, extracellular
DHCHOLESTANATEtm	dhcholestanate_m <=> dhcholestanate_x	-0.21429	-0.03603	Transport, peroxisomal
DHCR241r	zymst_r + fadh2_r -> fad_r + zymstnl_r	0.039317	0.009912	Cholesterol metabolism
DHCR243r	fadh2_r + dsmsterol_r -> chsterol_r + fad_r	0.015532	0.00249	Cholesterol metabolism
DHCR71r	h_r + nadph_r + ddsmsterol_r -> nadp_r + dsmsterol_r	0.028768	0.005509	Cholesterol metabolism
DHCR72r	7dhchsterol_r + h_r + nadph_r -> nadp_r + chsterol_r	0.038295	0.013187	Cholesterol metabolism
DHCRD2	dhcrm_hs_c + fad_c -> crm_hs_c + fadh2_c	0.027821	0.010924	Sphingolipid metabolism
DHFtl	dhf_c <=> dhf_l	-0.131146	-0.048525	Transport, lysosomal
DHORD9	q10_m + dhor__S_c -> q10h2_m + orot_c	0.010055	0.004394	Pyrimidine synthesis
DHORTS	h2o_c + dhor__S_c <=> h_c + cbasp_c	-0.010055	-0.004394	Pyrimidine synthesis
DHPM1	h2o_c + 56dura_c -> h_c + cala_c	0.32985	0.158153	Pyrimidine catabolism
DHPM2	h2o_c + 56dthm_c -> h_c + 3uib_c	0.055748	0.285281	Pyrimidine catabolism
DKMPPD	h2o_c + o2_c + dkmpp_c -> 2 h_c + pi_c + for_c + 2kmb_c	0.015251	0.003453	Arginine and proline metabolism
DM_15HPET_n	15HPET_n ->	8e-05	2.1e-05	Intracellular demand
DM_4abut_c	4abut_c ->	0.001634	8.7e-05	Intracellular demand
DM_4hpro_LT_m	4hpro_LT_m ->	0.001946	0.000306	Intracellular demand
DM_ca24g_c	ca24g_c ->	0.000307	0.000115	Intracellular demand
DM_dctp_m	dctp_m ->	3.4e-05	1.3e-05	Intracellular demand
DM_dctp_n	dctp_n ->	1e-05	1e-06	Intracellular demand
DM_dopa_c	dopa_c ->	0.000895	0.001878	Intracellular demand
DM_hhxdcal_c	hhxdcal_c ->	0.00297	0.0014	Intracellular demand
DM_ind56qn_c	ind56qn_c ->	0.000748	8e-05	Intracellular demand
DM_kdn_c	kdn_c ->	0.001374	0.000321	Intracellular demand
DM_na1_g	na1_g ->	1.30508	0.556349	Intracellular demand
DM_na1_r	na1_r ->	0.727036	0.101119	Intracellular demand
DM_na1_x	na1_x ->	0.000917	0.005493	Intracellular demand
DM_nrpphr_c	nrpphr_c ->	0.001316	0.000195	Intracellular demand
DM_pe_hs_r	pe_hs_r ->	1.5e-05	1e-06	Intracellular demand
DM_pnto__R_c	pnto__R_c ->	0.002148	0.000568	Intracellular demand
DM_sprm_c	sprm_c ->	0.000126	2.1e-05	Intracellular demand
DM_taur_c	taur_c ->	0.001903	0.000456	Intracellular demand
DMATT	ipdp_c + dmpp_c -> ppi_c + grdp_c	0.150929	0.03975	Cholesterol metabolism
DMATTx	dmpp_x + ipdp_x -> ppi_x + grdp_x	0.089454	0.042812	Cholesterol metabolism
DNDPt12m	adp_m + dadp_c -> adp_c + dadp_m	176.991	51.643	Transport, mitochondrial
DNDPt13m	atp_m + dadp_c -> atp_c + dadp_m	37.9247	12.1828	Transport, mitochondrial
DNDPt16m	dadp_m + dudp_c -> dadp_c + dudp_m	259.91	70.7979	Transport, mitochondrial
DNDPt17m	dcdp_m + dudp_c -> dcdp_c + dudp_m	46.8514	22.296	Transport, mitochondrial
DNDPt1m	adp_m + datp_c -> adp_c + datp_m	0.08044	0.007294	Transport, mitochondrial
DNDPt25m	dcdp_m + dtdp_c -> dcdp_c + dtdp_m	9.56873	19.5506	Transport, mitochondrial
DNDPt3m	datp_c + dcdp_m -> dcdp_c + datp_m	0.019644	0.001843	Transport, mitochondrial
DNDPt41m	dcdp_m + dutp_c -> dcdp_c + dutp_m	19.6305	6.9971	Transport, mitochondrial
DNDPt46m	dudp_m + dttp_c -> dttp_m + dudp_c	0.017999	0.038033	Transport, mitochondrial
DNDPt49m	dadp_m + dttp_c -> dadp_c + dttp_m	0.018084	0.002254	Transport, mitochondrial
DNDPt58m	adp_m + dgtp_c -> adp_c + dgtp_m	0.047949	0.020252	Transport, mitochondrial
DNDPt59m	dgtp_c + dadp_m -> dadp_c + dgtp_m	0.079905	0.011849	Transport, mitochondrial
DNDPt5m	datp_c + dtdp_m -> datp_m + dtdp_c	0.078364	0.00643	Transport, mitochondrial
DNDPt60m	dgtp_c + dudp_m -> dgtp_m + dudp_c	0.124445	0.040156	Transport, mitochondrial
DNDPt61m	dgtp_c + dtdp_m -> dgtp_m + dtdp_c	0.06936	0.016749	Transport, mitochondrial
DNDPt63m	dgtp_c + dcdp_m -> dcdp_c + dgtp_m	0.072357	0.028155	Transport, mitochondrial
DODECANACtd	dodecanac_c <=> dodecanac_e	-0.015253	-0.049533	Transport, extracellular
DOPA4GLCURt	h2o_c + atp_c + dopa4glcur_c -> h_c + adp_c + pi_c + dopa4glcur_e	0.000429	0.000169	Transport, extracellular
DOPABMO_1	o2_c + h_c + dopa_c + ascb__L_c -> h2o_c + nrpphr_c + dhdascb_c	0.00414	0.001069	Tyrosine metabolism
DOPACHRMISO	o2_c + 2 2c23dh56dhoxin_c -> 2 h2o_c + 2 L_dpchrm_c	0.012328	0.002608	Tyrosine metabolism
DOPAMT	amet_c + dopa_c -> h_c + ahcys_c + 3moxtyr_c	0.000669	0.000224	Tyrosine metabolism
DPCOAPPe	h2o_e + dpcoa_e -> 2 h_e + amp_e + pan4p_e	4.4e-05	1.5e-05	CoA synthesis
DPMVD	atp_c + 5dpmev_c -> adp_c + pi_c + co2_c + ipdp_c	0.450036	0.156485	Squalene and cholesterol synthesis
DPMVDx	atp_x + 5dpmev_x -> adp_x + co2_x + ipdp_x + pi_x	0.289045	0.098617	Cholesterol metabolism
DRPA	2dr5p_c -> acald_c + g3p_c	0.07246	0.005215	Pentose phosphate pathway
DSAT	sphgn_c + Rtotalcoa_c -> h_c + coa_c + dhcrm_hs_c	0.053439	0.026613	Sphingolipid metabolism
DSMSTEROLtr	dsmsterol_r -> dsmsterol_c	0.001198	0.000432	Transport, endoplasmic reticular
DSREDUCr	h_r + nadph_r + dsmsterol_r -> nadp_r + chsterol_r	0.012038	0.002587	Squalene and cholesterol synthesis
DTMPK	atp_c + dtmp_c -> adp_c + dtdp_c	0.041686	0.015382	Nucleotide interconversion
DURIPP	pi_c + duri_c <=> 2dr1p_c + ura_c	0.534004	0.011129	Nucleotide interconversion
EBP1r	zymst_r -> chlstol_r	0.056814	0.022827	Cholesterol metabolism
EBP2r	zymstnl_r -> lthstrl_r	0.053116	0.013513	Cholesterol metabolism
ECOAH12m	h2o_m + 2mp2coa_m <=> 3hibutcoa_m	0.014093	0.028425	Valine, leucine, and isoleucine metabolism
ECOAH1m	3hbcoa_m <=> h2o_m + b2coa_m	-0.233062	-0.784036	Tryptophan metabolism
EHGLATm	akg_m + e4hglu_m -> glu__L_m + 4h2oglt_m	0.001866	0.051142	Arginine and proline metabolism
ENO	2pg_c <=> h2o_c + pep_c	-0.508992	-2.02724	Glycolysis/gluconeogenesis
ESTR2r	h_r + nadh_r + C05300_r -> nad_r + estriol_r	0.000395	0.000155	Steroid metabolism
ESTRADIOLGLCtr	estradiolglc_c <=> estradiolglc_r	-0.000386	-8.3e-05	Transport, endoplasmic reticular
ETF	fadh2_m + etfox_m -> fad_m + etfrd_m	2.05022	0.074792	Fatty acid oxidation
ETFQO	q10_m + etfrd_m -> q10h2_m + etfox_m	2.05022	0.074792	Fatty acid oxidation
ETHAAL	etha_c -> nh4_c + acald_c	0.015265	0.001931	Glycerophospholipid metabolism
ETHP	h2o_c + ethamp_c -> pi_c + etha_c	0.076719	0.033898	Glycerophospholipid metabolism
EX_11docrtstrn_e	11docrtstrn_e <=>	0.000525	0.000215	Extracellular exchange
EX_12ppd__R_e	12ppd__R_e <=>	0.002948	0.000721	Extracellular exchange
EX_1glyc_hs_e	1glyc_hs_e <=>	9.5e-05	3e-05	Extracellular exchange
EX_21hprgnlone_e	21hprgnlone_e <=>	0.00026	8.2e-05	Extracellular exchange
EX_2m3hbu_e	2m3hbu_e <=>	0.006047	0.002115	Extracellular exchange
EX_2mcit_e	2mcit_e <=>	0.002739	0.000542	Extracellular exchange
EX_2obut_e	2obut_e <=>	0.049398	0.017053	Extracellular exchange
EX_2oxoadp_e	2oxoadp_e <=>	-0.073022	-0.148144	Extracellular exchange
EX_34dhoxmand_e	34dhoxmand_e <=>	0.001021	0.000371	Extracellular exchange
EX_34dhoxpeg_e	34dhoxpeg_e <=>	0.000492	8e-05	Extracellular exchange
EX_3h3mglt_e	3h3mglt_e <=>	0.011824	2.93328	Extracellular exchange
EX_3hivac_e	3hivac_e <=>	0.010801	0.082279	Extracellular exchange
EX_3hmp_e	3hmp_e <=>	0.009119	3.10565	Extracellular exchange
EX_3mglutac_e	3mglutac_e <=>	0.019316	0.002487	Extracellular exchange
EX_3mglutr_e	3mglutr_e <=>	0.003981	0.000663	Extracellular exchange
EX_3mox4hoxm_e	3mox4hoxm_e <=>	0.000672	0.000193	Extracellular exchange
EX_3moxtyr_e	3moxtyr_e <=>	0.00066	0.00016	Extracellular exchange
EX_4abut_e	4abut_e <=>	0.200153	0.000245	Extracellular exchange
EX_4abutn_e	4abutn_e <=>	0.0016	0.000298	Extracellular exchange
EX_4hbz_e	4hbz_e <=>	0.013456	0.006724	Extracellular exchange
EX_4hphac_e	4hphac_e <=>	0.000755	0.000277	Extracellular exchange
EX_4mptnl_e	4mptnl_e <=>	0.010845	0.005184	Extracellular exchange
EX_4ohbut_e	4ohbut_e <=>	0.075077	0.001193	Extracellular exchange
EX_56dthm_e	56dthm_e <=>	0.00052	8.7e-05	Extracellular exchange
EX_56dura_e	56dura_e <=>	0.007298	0.00324	Extracellular exchange
EX_5adtststerone_e	5adtststerone_e <=>	0.000458	0.000159	Extracellular exchange
EX_5aop_e	5aop_e <=>	0.001387	9.2e-05	Extracellular exchange
EX_5eipenc_e	5eipenc_e <=>	0.000159	2.6e-05	Extracellular exchange
EX_7dhchsterol_e	7dhchsterol_e <=>	0.005152	0.000445	Extracellular exchange
EX_abt__D_e	abt__D_e <=>	0.001889	0.000231	Extracellular exchange
EX_ac_e	ac_e <=>	1.35276	0.339247	Extracellular exchange
EX_acac_e	acac_e <=>	0.210685	0.008248	Extracellular exchange
EX_acald_e	acald_e <=>	0.034931	0.007631	Extracellular exchange
EX_acetone_e	acetone_e <=>	1.33595	0.241637	Extracellular exchange
EX_acgal_e	acgal_e <=>	0.001094	0.000342	Extracellular exchange
EX_acgalfucgalacgalfuc12gal14acglcgalgluside_hs_e	acgalfucgalacgalfuc12gal14acglcgalgluside_hs_e <=>	0.000108	3.5e-05	Extracellular exchange
EX_acgalfucgalacgalfucgalacglcgal14acglcgalgluside_hs_e	acgalfucgalacgalfucgalacglcgal14acglcgalgluside_hs_e <=>	0.00012	3e-05	Extracellular exchange
EX_acglu_e	acglu_e <=>	0.000893	0.000412	Extracellular exchange
EX_ach_e	ach_e <=>	0.000763	0.000262	Extracellular exchange
EX_acile__L_e	acile__L_e <=>	0.000745	0.000199	Extracellular exchange
EX_acleu__L_e	acleu__L_e <=>	0.000616	0.000297	Extracellular exchange
EX_acn23acngalgbside_hs_e	acn23acngalgbside_hs_e <=>	0.000115	2.1e-05	Extracellular exchange
EX_acngalacglcgal14acglcgalgluside_hs_e	acngalacglcgal14acglcgalgluside_hs_e <=>	0.000116	2.7e-05	Extracellular exchange
EX_ade_e	ade_e <=>	0.002088	0.000604	Extracellular exchange
EX_adn_e	adn_e <=>	0.000744	0.000117	Extracellular exchange
EX_adp_e	adp_e <=>	9.9e-05	1.4e-05	Extracellular exchange
EX_adpac_e	adpac_e <=>	-0.009583	-0.209559	Extracellular exchange
EX_adrn_e	adrn_e <=>	0.000102	2.2e-05	Extracellular exchange
EX_adrnl_e	adrnl_e <=>	0.000123	4.3e-05	Extracellular exchange
EX_ala__D_e	ala__D_e <=>	0.003692	6.3e-05	Extracellular exchange
EX_ala__L_e	ala__L_e <=>	0.002628	7.3e-05	Extracellular exchange
EX_ala_B_e	ala_B_e <=>	0.00184	0.014914	Extracellular exchange
EX_alltn_e	alltn_e <=>	0.000315	0.000111	Extracellular exchange
EX_andrstrn_e	andrstrn_e <=>	0.000838	0.000366	Extracellular exchange
EX_andrstrnglc_e	andrstrnglc_e <=>	0.000296	8.7e-05	Extracellular exchange
EX_arg__L_e	arg__L_e <=>	0.000692	0.000163	Extracellular exchange
EX_argsuc_e	argsuc_e <=>	0.000364	6.1e-05	Extracellular exchange
EX_asn__L_e	asn__L_e <=>	0.001125	0.000391	Extracellular exchange
EX_asp__L_e	asp__L_e <=>	0.003181	0.000123	Extracellular exchange
EX_atp_e	atp_e <=>	0.000377	4e-05	Extracellular exchange
EX_bgly_e	bgly_e <=>	0.000768	0.000263	Extracellular exchange
EX_bhb_e	bhb_e <=>	-0.035756	-0.23114	Extracellular exchange
EX_bildglcur_e	bildglcur_e <=>	0.000395	5.8e-05	Extracellular exchange
EX_bilglcur_e	bilglcur_e <=>	0.000339	2.1e-05	Extracellular exchange
EX_biliverd_e	biliverd_e <=>	0.00036	0.00014	Extracellular exchange
EX_bz_e	bz_e <=>	-0.000921	-0.000327	Extracellular exchange
EX_C01601_e	C01601_e <=>	0.000245	7.3e-05	Extracellular exchange
EX_C04805_e	C04805_e <=>	7.9e-05	2.1e-05	Extracellular exchange
EX_C06315_e	C06315_e <=>	0.000264	1.8e-05	Extracellular exchange
EX_C09642_e	C09642_e <=>	0.001394	0.000301	Extracellular exchange
EX_C14768_e	C14768_e <=>	0.000166	2.1e-05	Extracellular exchange
EX_C14769_e	C14769_e <=>	0.000141	2.4e-05	Extracellular exchange
EX_C14770_e	C14770_e <=>	0.000204	2e-05	Extracellular exchange
EX_C14771_e	C14771_e <=>	0.00015	1.9e-05	Extracellular exchange
EX_C14825_e	C14825_e <=>	0.000283	3.9e-05	Extracellular exchange
EX_C14826_e	C14826_e <=>	0.000194	3.8e-05	Extracellular exchange
EX_caproic_e	caproic_e <=>	0.044924	0.015045	Extracellular exchange
EX_cbasp_e	cbasp_e <=>	0.00081	0.000192	Extracellular exchange
EX_CE0074_e	CE0074_e <=>	0.000403	9.6e-05	Extracellular exchange
EX_CE1556_e	CE1556_e <=>	0.00046	0.000186	Extracellular exchange
EX_CE1935_e	CE1935_e <=>	0.000601	5.6e-05	Extracellular exchange
EX_CE1939_e	CE1939_e <=>	0.000444	0.000108	Extracellular exchange
EX_CE1940_e	CE1940_e <=>	0.000468	9.1e-05	Extracellular exchange
EX_CE2006_e	CE2006_e <=>	0.009319	0.00019	Extracellular exchange
EX_CE2026_e	CE2026_e <=>	0.000289	0.000144	Extracellular exchange
EX_CE2028_e	CE2028_e <=>	0.004593	0.000554	Extracellular exchange
EX_CE2172_e	CE2172_e <=>	0.000221	7.8e-05	Extracellular exchange
EX_CE2176_e	CE2176_e <=>	0.000762	6.1e-05	Extracellular exchange
EX_CE2537_e	CE2537_e <=>	0.000759	7e-05	Extracellular exchange
EX_CE4890_e	CE4890_e <=>	0.000209	6.1e-05	Extracellular exchange
EX_CE4968_e	CE4968_e <=>	0.001857	0.000273	Extracellular exchange
EX_CE4969_e	CE4969_e <=>	0.001456	0.000548	Extracellular exchange
EX_CE4970_e	CE4970_e <=>	0.000715	0.15052	Extracellular exchange
EX_CE5629_e	CE5629_e <=>	0.00939	0.000183	Extracellular exchange
EX_CE6247_e	CE6247_e <=>	9.9e-05	1.9e-05	Extracellular exchange
EX_CE7082_e	CE7082_e <=>	0.000529	4.4e-05	Extracellular exchange
EX_CE7085_e	CE7085_e <=>	0.0001	2.5e-05	Extracellular exchange
EX_chol_e	chol_e <=>	0.000333	0.000103	Extracellular exchange
EX_citr__L_e	citr__L_e <=>	0.000265	5.7e-05	Extracellular exchange
EX_co_e	co_e <=>	0.001253	0.000395	Extracellular exchange
EX_creat_e	creat_e <=>	0.000375	5.4e-05	Extracellular exchange
EX_crm_hs_e	crm_hs_e <=>	0.000369	1.4e-05	Extracellular exchange
EX_crmp_hs_e	crmp_hs_e <=>	8.2e-05	5e-06	Extracellular exchange
EX_cytd_e	cytd_e <=>	0.000392	0.000174	Extracellular exchange
EX_dad_2_e	dad_2_e <=>	0.001503	0.000179	Extracellular exchange
EX_dag_hs_e	dag_hs_e <=>	0.000293	1.6e-05	Extracellular exchange
EX_dcsptn1_e	dcsptn1_e <=>	0.000149	1.8e-05	Extracellular exchange
EX_dcyt_e	dcyt_e <=>	0.00142	0.000222	Extracellular exchange
EX_dgsn_e	dgsn_e <=>	0.000243	5.6e-05	Extracellular exchange
EX_dha_e	dha_e <=>	0.008877	0.000712	Extracellular exchange
EX_dhcholestanate_e	dhcholestanate_e <=>	0.000212	5.6e-05	Extracellular exchange
EX_din_e	din_e <=>	0.000371	6.6e-05	Extracellular exchange
EX_dlnlcg_e	dlnlcg_e <=>	0.00092	1.5e-05	Extracellular exchange
EX_doco13ac_e	doco13ac_e <=>	0.000687	0.000218	Extracellular exchange
EX_docosac_e	docosac_e <=>	0.000919	0.000363	Extracellular exchange
EX_dodecanac_e	dodecanac_e <=>	-0.006391	-0.045072	Extracellular exchange
EX_dolichol__L_e	dolichol__L_e <=>	6.2e-05	2e-05	Extracellular exchange
EX_dopa4glcur_e	dopa4glcur_e <=>	0.000429	0.000169	Extracellular exchange
EX_duri_e	duri_e <=>	0.002549	0.000418	Extracellular exchange
EX_eicostet_e	eicostet_e <=>	0.000293	4.6e-05	Extracellular exchange
EX_eidi1114ac_e	eidi1114ac_e <=>	0.000134	4.3e-05	Extracellular exchange
EX_estradiolglc_e	estradiolglc_e <=>	0.000386	8.3e-05	Extracellular exchange
EX_fdp_e	fdp_e <=>	0.000124	3.3e-05	Extracellular exchange
EX_for_e	for_e <=>	0.063818	0.001435	Extracellular exchange
EX_fuc13galacglcgal14acglcgalgluside_hs_e	fuc13galacglcgal14acglcgalgluside_hs_e <=>	0.000164	4.7e-05	Extracellular exchange
EX_fuc14galacglcgalgluside_hs_e	fuc14galacglcgalgluside_hs_e <=>	0.000119	4e-05	Extracellular exchange
EX_fucacgalfucgalacglcgalgluside_hs_e	fucacgalfucgalacglcgalgluside_hs_e <=>	0.000127	4.4e-05	Extracellular exchange
EX_fucacngal14acglcgalgluside_hs_e	fucacngal14acglcgalgluside_hs_e <=>	0.000146	5.8e-05	Extracellular exchange
EX_fucfucfucgalacglc13galacglcgal14acglcgalgluside_hs_e	fucfucfucgalacglc13galacglcgal14acglcgalgluside_hs_e <=>	0.00013	4.2e-05	Extracellular exchange
EX_fucfucfucgalacglcgal14acglcgalgluside_hs_e	fucfucfucgalacglcgal14acglcgalgluside_hs_e <=>	0.000231	8e-05	Extracellular exchange
EX_fucfucgalacglcgalgluside_hs_e	fucfucgalacglcgalgluside_hs_e <=>	0.000108	2.7e-05	Extracellular exchange
EX_fucgal14acglcgalgluside_hs_e	fucgal14acglcgalgluside_hs_e <=>	0.000122	2.8e-05	Extracellular exchange
EX_fucgalfucgalacglcgalgluside_hs_e	fucgalfucgalacglcgalgluside_hs_e <=>	0.000159	5.4e-05	Extracellular exchange
EX_g3pc_e	g3pc_e <=>	9.2e-05	1.4e-05	Extracellular exchange
EX_galacglcgalgbside_hs_e	galacglcgalgbside_hs_e <=>	0.000101	3e-05	Extracellular exchange
EX_galgalgalthcrm_hs_e	galgalgalthcrm_hs_e <=>	0.00015	3.3e-05	Extracellular exchange
EX_galgluside_hs_e	galgluside_hs_e <=>	4.6e-05	4e-06	Extracellular exchange
EX_gbside_hs_e	gbside_hs_e <=>	9.3e-05	1.2e-05	Extracellular exchange
EX_gd1b2_hs_e	gd1b2_hs_e <=>	0.000261	2.9e-05	Extracellular exchange
EX_gd1c_hs_e	gd1c_hs_e <=>	0.000105	4e-06	Extracellular exchange
EX_glc__D_e	glc__D_e <=>	0.001156	0.000221	Extracellular exchange
EX_glcr_e	glcr_e <=>	0.001811	0.000433	Extracellular exchange
EX_glcur_e	glcur_e <=>	0.004636	0.000588	Extracellular exchange
EX_gln__L_e	gln__L_e <=>	0.007895	0.001505	Extracellular exchange
EX_glu__L_e	glu__L_e <=>	0.000795	8.6e-05	Extracellular exchange
EX_gluside_hs_e	gluside_hs_e <=>	8e-05	1.2e-05	Extracellular exchange
EX_glutcon_e	glutcon_e <=>	0.00503	0.001044	Extracellular exchange
EX_glx_e	glx_e <=>	0.002458	3.5669	Extracellular exchange
EX_gly_e	gly_e <=>	0.000675	0.000127	Extracellular exchange
EX_glyald_e	glyald_e <=>	0.004741	0.000617	Extracellular exchange
EX_glyb_e	glyb_e <=>	0.000375	0.000126	Extracellular exchange
EX_glyc__S_e	glyc__S_e <=>	0.005022	0.000744	Extracellular exchange
EX_glyc_e	glyc_e <=>	0.002498	0.000299	Extracellular exchange
EX_glyclt_e	glyclt_e <=>	-0.076007	-0.248863	Extracellular exchange
EX_gsn_e	gsn_e <=>	8.5e-05	3.2e-05	Extracellular exchange
EX_gt1b_hs_e	gt1b_hs_e <=>	6.7e-05	7e-06	Extracellular exchange
EX_gudac_e	gudac_e <=>	0.000596	0.000206	Extracellular exchange
EX_ha_e	ha_e <=>	0.001534	5.7e-05	Extracellular exchange
EX_ha_pre1_e	ha_pre1_e <=>	0.000451	5.9e-05	Extracellular exchange
EX_HC00342_e	HC00342_e <=>	0.012585	0.001027	Extracellular exchange
EX_HC00460_e	HC00460_e <=>	0.000271	9.7e-05	Extracellular exchange
EX_HC00900_e	HC00900_e <=>	0.060031	0.000357	Extracellular exchange
EX_HC01361_e	HC01361_e <=>	0.000179	8.4e-05	Extracellular exchange
EX_HC01444_e	HC01444_e <=>	0.000595	0.000111	Extracellular exchange
EX_HC02020_e	HC02020_e <=>	0.000532	0.000145	Extracellular exchange
EX_HC02202_e	HC02202_e <=>	0.000119	1.8e-05	Extracellular exchange
EX_HC02213_e	HC02213_e <=>	0.000187	2e-05	Extracellular exchange
EX_hco3_e	hco3_e <=>	0.280328	-7.39081	Extracellular exchange
EX_hexc_e	hexc_e <=>	0.000601	0.000136	Extracellular exchange
EX_hexdiac_e	hexdiac_e <=>	0.001658	0.000538	Extracellular exchange
EX_hgentis_e	hgentis_e <=>	0.002784	0.000545	Extracellular exchange
EX_homoval_e	homoval_e <=>	0.00048	0.000163	Extracellular exchange
EX_hxa_e	hxa_e <=>	0.091531	0.02125	Extracellular exchange
EX_idour_e	idour_e <=>	0.005101	0.002102	Extracellular exchange
EX_imp_e	imp_e <=>	0.000183	7.2e-05	Extracellular exchange
EX_inost_e	inost_e <=>	0.001211	0.000108	Extracellular exchange
EX_ins_e	ins_e <=>	0.000199	9.3e-05	Extracellular exchange
EX_lac__D_e	lac__D_e <=>	0.00552	0.000592	Extracellular exchange
EX_lanost_e	lanost_e <=>	0.001266	0.000386	Extracellular exchange
EX_lcts_e	lcts_e <=>	0.000684	0.000251	Extracellular exchange
EX_leuktrB4_e	leuktrB4_e <=>	0.000533	0.000167	Extracellular exchange
EX_leuktrB4wcooh_e	leuktrB4wcooh_e <=>	0.000153	5.2e-05	Extracellular exchange
EX_leuktrB4woh_e	leuktrB4woh_e <=>	0.000457	0.0001	Extracellular exchange
EX_lgnc_e	lgnc_e <=>	0.000437	5.6e-05	Extracellular exchange
EX_lnlc_e	lnlc_e <=>	-0.202699	-0.072312	Extracellular exchange
EX_lnlnca_e	lnlnca_e <=>	0.000223	3.6e-05	Extracellular exchange
EX_lnlncg_e	lnlncg_e <=>	0.000223	5.7e-05	Extracellular exchange
EX_lthstrl_e	lthstrl_e <=>	0.00335	0.001622	Extracellular exchange
EX_M00008_e	M00008_e <=>	5.3e-05	1.3e-05	Extracellular exchange
EX_M00017_e	M00017_e <=>	0.00235	0.000341	Extracellular exchange
EX_M00019_e	M00019_e <=>	0.001157	0.000457	Extracellular exchange
EX_M00260_e	M00260_e <=>	0.000117	4.4e-05	Extracellular exchange
EX_M00315_e	M00315_e <=>	0.000284	6e-05	Extracellular exchange
EX_M01111_e	M01111_e <=>	0.001228	0.000231	Extracellular exchange
EX_M01197_e	M01197_e <=>	0.00138	0.000625	Extracellular exchange
EX_M01582_e	M01582_e <=>	0.000657	0.001751	Extracellular exchange
EX_M01881_e	M01881_e <=>	0.000116	3.9e-05	Extracellular exchange
EX_M03131_e	M03131_e <=>	9.3e-05	2.8e-05	Extracellular exchange
EX_M03153_e	M03153_e <=>	0.000385	0.000103	Extracellular exchange
EX_mag_hs_e	mag_hs_e <=>	0.000501	2.7e-05	Extracellular exchange
EX_magpalm_hs_e	magpalm_hs_e <=>	0.0003	1e-05	Extracellular exchange
EX_magste_hs_e	magste_hs_e <=>	8.9e-05	1.4e-05	Extracellular exchange
EX_meoh_e	meoh_e <=>	0.003068	0.000683	Extracellular exchange
EX_mev__R_e	mev__R_e <=>	0.048039	0.01078	Extracellular exchange
EX_mma_e	mma_e <=>	0.000351	2.1e-05	Extracellular exchange
EX_mthgxl_e	mthgxl_e <=>	0.002961	0.000813	Extracellular exchange
EX_mvlac_e	mvlac_e <=>	0.012497	0.002069	Extracellular exchange
EX_N1aspmd_e	N1aspmd_e <=>	0.000486	9.3e-05	Extracellular exchange
EX_Nacasp_e	Nacasp_e <=>	0.009945	0.000767	Extracellular exchange
EX_nacvanala_e	nacvanala_e <=>	0.000554	0.000127	Extracellular exchange
EX_no_e	no_e <=>	0.001081	0.00052	Extracellular exchange
EX_normete__L_e	normete__L_e <=>	0.000204	5.8e-05	Extracellular exchange
EX_nrpphr_e	nrpphr_e <=>	0.00018	5.4e-05	Extracellular exchange
EX_oaa_e	oaa_e <=>	0.011513	0.000564	Extracellular exchange
EX_oagd3_hs_e	oagd3_hs_e <=>	0.000122	4e-05	Extracellular exchange
EX_oagt3_hs_e	oagt3_hs_e <=>	0.000139	4.3e-05	Extracellular exchange
EX_octa_e	octa_e <=>	-0.045103	-0.183959	Extracellular exchange
EX_orn_e	orn_e <=>	0.000386	0.000112	Extracellular exchange
EX_oxa_e	oxa_e <=>	0.006207	0.001229	Extracellular exchange
EX_pa_hs_e	pa_hs_e <=>	0.000236	9.1e-05	Extracellular exchange
EX_pailpalm_hs_e	pailpalm_hs_e <=>	4.2e-05	1.3e-05	Extracellular exchange
EX_pchol2linl_hs_e	pchol2linl_hs_e <=>	4.4e-05	8e-06	Extracellular exchange
EX_pcholeic_hs_e	pcholeic_hs_e <=>	3.4e-05	8e-06	Extracellular exchange
EX_pcholn204_hs_e	pcholn204_hs_e <=>	4.3e-05	8e-06	Extracellular exchange
EX_pcholn261_hs_e	pcholn261_hs_e <=>	4e-05	1.1e-05	Extracellular exchange
EX_pcholn281_hs_e	pcholn281_hs_e <=>	4.2e-05	1.2e-05	Extracellular exchange
EX_pe_hs_e	pe_hs_e <=>	2.6e-05	1e-06	Extracellular exchange
EX_pe15_hs_e	pe15_hs_e <=>	2.9e-05	5e-06	Extracellular exchange
EX_pi_e	pi_e <=>	0.00296	0.000746	Extracellular exchange
EX_pnto__R_e	pnto__R_e <=>	0.001731	0.000384	Extracellular exchange
EX_ppbng_e	ppbng_e <=>	0.000497	0.000238	Extracellular exchange
EX_ppi_e	ppi_e <=>	4.3e-05	1.3e-05	Extracellular exchange
EX_prgstrn_e	prgstrn_e <=>	0.00074	0.000358	Extracellular exchange
EX_prostge1_e	prostge1_e <=>	0.000139	3.7e-05	Extracellular exchange
EX_prostgf2_e	prostgf2_e <=>	9e-05	1.6e-05	Extracellular exchange
EX_ps_hs_e	ps_hs_e <=>	2.4e-05	2e-06	Extracellular exchange
EX_ptrc_e	ptrc_e <=>	0.000332	0.0001	Extracellular exchange
EX_Rtotal_e	Rtotal_e <=>	0.000522	7.1e-05	Extracellular exchange
EX_Rtotal2_e	Rtotal2_e <=>	0.001173	3.5e-05	Extracellular exchange
EX_sebacid_e	sebacid_e <=>	-0.007421	-0.097674	Extracellular exchange
EX_ser__L_e	ser__L_e <=>	0.001365	6.4e-05	Extracellular exchange
EX_sphings_e	sphings_e <=>	0.001271	0.000408	Extracellular exchange
EX_sphmyln180241_hs_e	sphmyln180241_hs_e <=>	5.2e-05	1.2e-05	Extracellular exchange
EX_sphmyln18116_hs_e	sphmyln18116_hs_e <=>	3.8e-05	1e-05	Extracellular exchange
EX_sphmyln18117_hs_e	sphmyln18117_hs_e <=>	4e-05	1.2e-05	Extracellular exchange
EX_sphmyln181181_hs_e	sphmyln181181_hs_e <=>	3.9e-05	9e-06	Extracellular exchange
EX_sphmyln18121_hs_e	sphmyln18121_hs_e <=>	3.3e-05	9e-06	Extracellular exchange
EX_sphmyln181221_hs_e	sphmyln181221_hs_e <=>	3.9e-05	9e-06	Extracellular exchange
EX_spmd_e	spmd_e <=>	0.000964	4.6e-05	Extracellular exchange
EX_sprm_e	sprm_e <=>	8.5e-05	1.9e-05	Extracellular exchange
EX_sql_e	sql_e <=>	0.002354	0.001042	Extracellular exchange
EX_strdnc_e	strdnc_e <=>	0.000157	3.3e-05	Extracellular exchange
EX_subeac_e	subeac_e <=>	-0.007942	-0.178186	Extracellular exchange
EX_sucsal_e	sucsal_e <=>	0.103678	0.0013	Extracellular exchange
EX_T4hcinnm_e	T4hcinnm_e <=>	0.024033	0.011532	Extracellular exchange
EX_taur_e	taur_e <=>	0.001633	0.000415	Extracellular exchange
EX_tchola_e	tchola_e <=>	8.8e-05	2.4e-05	Extracellular exchange
EX_tdchola_e	tdchola_e <=>	4.1e-05	8e-06	Extracellular exchange
EX_tdechola_e	tdechola_e <=>	3.4e-05	6e-06	Extracellular exchange
EX_thexdd_e	thexdd_e <=>	0.001596	0.000723	Extracellular exchange
EX_thymd_e	thymd_e <=>	0.000224	6.9e-05	Extracellular exchange
EX_tiggly_e	tiggly_e <=>	0.0024	0.00043	Extracellular exchange
EX_tststerone_e	tststerone_e <=>	0.000767	0.000357	Extracellular exchange
EX_udp_e	udp_e <=>	3.2e-05	7e-06	Extracellular exchange
EX_urate_e	urate_e <=>	0.00142	0.000464	Extracellular exchange
EX_urea_e	urea_e <=>	0.002224	0.001022	Extracellular exchange
EX_uri_e	uri_e <=>	0.00097	0.000186	Extracellular exchange
EX_utp_e	utp_e <=>	0.000493	7.8e-05	Extracellular exchange
EX_vanillac_e	vanillac_e <=>	0.000758	0.000141	Extracellular exchange
EX_vitd3_e	vitd3_e <=>	0.000532	0.000138	Extracellular exchange
EX_wharachd_e	wharachd_e <=>	7.6e-05	1.5e-05	Extracellular exchange
EX_whddca_e	whddca_e <=>	0.004641	0.001774	Extracellular exchange
EX_whttdca_e	whttdca_e <=>	0.001579	0.00399	Extracellular exchange
EX_xan_e	xan_e <=>	0.002248	0.000531	Extracellular exchange
EX_xmp_e	xmp_e <=>	5.3e-05	9e-06	Extracellular exchange
EX_xol24oh_e	xol24oh_e <=>	0.000529	0.000171	Extracellular exchange
EX_xol7aone_e	xol7aone_e <=>	0.00025	5.4e-05	Extracellular exchange
EX_xolest_hs_e	xolest_hs_e <=>	0.078151	0.023468	Extracellular exchange
EX_xolest204_hs_e	xolest204_hs_e <=>	0.000126	1.5e-05	Extracellular exchange
EX_xylt_e	xylt_e <=>	0.003654	0.000432	Extracellular exchange
EX_xylu__D_e	xylu__D_e <=>	0.008284	0.000616	Extracellular exchange
EX_xylu__L_e	xylu__L_e <=>	0.00145	0.000262	Extracellular exchange
FACOAE120	h2o_c + ddcacoa_c -> h_c + coa_c + ddca_c	0.013079	0.002708	Fatty acid oxidation
FACOAE161	h2o_c + hdcoa_c -> h_c + coa_c + hdcea_c	0.050451	0.012141	Fatty acid oxidation
FACOAE181	h2o_c + odecoa_c <=> h_c + coa_c + ocdcea_c	-275.051	-707.323	Fatty acid synthesis
FACOAL140	atp_c + coa_c + ttdca_c -> amp_c + ppi_c + tdcoa_c	0.058371	0.125231	Fatty acid oxidation
FACOAL1821	atp_c + coa_c + lnlc_c -> amp_c + ppi_c + lnlccoa_c	0.064236	0.020905	Fatty acid oxidation
FACOAL1831	atp_c + coa_c + lnlncg_c -> amp_c + ppi_c + lnlncgcoa_c	0.017565	0.005193	Fatty acid oxidation
FACOAL1832	atp_c + coa_c + lnlnca_c -> amp_c + ppi_c + lnlncacoa_c	0.011335	0.002693	Fatty acid oxidation
FACOAL184	atp_c + coa_c + strdnc_c -> amp_c + ppi_c + strdnccoa_c	0.011148	0.003542	Fatty acid oxidation
FACOAL80	atp_c + coa_c + octa_c -> amp_c + ppi_c + occoa_c	0.035064	0.17696	Fatty acid oxidation
FADH2ETC	fadh2_m + q10_m -> fad_m + q10h2_m	0.133189	1.54864	Oxidative phosphorylation
FAEL184	o2_c + 5 h_c + 4 nadph_c + strdnccoa_c + malcoa_c -> 3 h2o_c + 4 nadp_c + co2_c + coa_c + eicostetcoa_c	0.002112	0.000714	Fatty acid synthesis
FAEL205	o2_c + 5 h_c + 4 nadph_c + tmndnccoa_c + malcoa_c -> 3 h2o_c + 4 nadp_c + co2_c + coa_c + clpndcoa_c	0.001915	0.000307	Fatty acid synthesis
FAH1	o2_c + h_c + nadph_c + ddca_c -> h2o_c + nadp_c + whddca_c	0.004641	0.001774	Cytochrome metabolism
FAH2	o2_c + h_c + nadph_c + ttdca_c -> h2o_c + nadp_c + whttdca_c	0.001579	0.00399	Cytochrome metabolism
FAOXC101C102x	o2_x + dece4coa_x -> h2o2_x + dec24dicoa_x	0.010479	0.004508	Fatty acid oxidation
FAOXC102C103m	fad_m + dec47dicoa_m -> fadh2_m + dectricoa_m	0.000448	0.000184	Fatty acid oxidation
FAOXC102C103x	o2_x + dec47dicoa_x -> h2o2_x + dectricoa_x	0.000267	9.1e-05	Fatty acid oxidation
FAOXC102C81m	h2o_m + nad_m + coa_m + 2decdicoa_m -> h_m + nadh_m + accoa_m + octe5coa_m	0.000448	0.000184	Fatty acid oxidation
FAOXC102C81x	nad_x + coa_x + h2o_x + 2decdicoa_x -> h_x + nadh_x + accoa_x + octe5coa_x	0.000267	9.1e-05	Fatty acid oxidation
FAOXC102m	3decdicoa_m -> 2decdicoa_m	0.000448	0.000184	Fatty acid oxidation
FAOXC102x	3decdicoa_x -> 2decdicoa_x	0.000267	9.1e-05	Fatty acid oxidation
FAOXC103C102m	h_m + nadph_m + dectricoa_m -> nadp_m + 3decdicoa_m	0.000448	0.000184	Fatty acid oxidation
FAOXC103C102x	h_x + nadph_x + dectricoa_x -> nadp_x + 3decdicoa_x	0.000267	9.1e-05	Fatty acid oxidation
FAOXC10C10OHm	h2o_m + fad_m + dcacoa_m -> fadh2_m + 3hdcoa_m	0.031451	0.003206	Fatty acid oxidation
FAOXC10DCC8DCx	nad_x + coa_x + o2_x + h2o_x + sebcoa_x -> h_x + nadh_x + accoa_x + h2o2_x + sbcoa_x	0.019295	0.147006	Fatty acid oxidation
FAOXC121C101m	h2o_m + nad_m + coa_m + fad_m + dd5ecoa_m -> h_m + nadh_m + accoa_m + fadh2_m + dece3coa_m	0.002387	0.006966	Fatty acid oxidation
FAOXC122x	3ddecdicoa_x -> 2ddecdicoa_x	0.000301	0.000103	Fatty acid oxidation
FAOXC123C102m	h2o_m + nad_m + coa_m + 2dodtricoa_m -> h_m + nadh_m + accoa_m + dec47dicoa_m	0.000448	0.000184	Fatty acid oxidation
FAOXC123C102x	nad_x + coa_x + h2o_x + 2dodtricoa_x -> h_x + nadh_x + accoa_x + dec47dicoa_x	0.000267	9.1e-05	Fatty acid oxidation
FAOXC123m	3dodtricoa_m -> 2dodtricoa_m	0.000448	0.000184	Fatty acid oxidation
FAOXC123x	3dodtricoa_x -> 2dodtricoa_x	0.000267	9.1e-05	Fatty acid oxidation
FAOXC12C12OHm	h2o_m + fad_m + ddcacoa_m -> fadh2_m + 3hddcoa_m	0.028461	0.007921	Fatty acid oxidation
FAOXC12DCc	crn_c + c12dccoa_c <=> coa_c + c12dc_c	0.020729	0.051764	Fatty acid oxidation
FAOXC12DCC10DCx	nad_x + coa_x + o2_x + h2o_x + c12dccoa_x -> h_x + nadh_x + accoa_x + h2o2_x + sebcoa_x	0.013214	0.050153	Fatty acid oxidation
FAOXC12DCTc	c12dc_x <=> c12dc_c	-0.020729	-0.051764	Fatty acid oxidation
FAOXC12DCx	crn_x + c12dccoa_x <=> coa_x + c12dc_x	-0.020729	-0.051764	Fatty acid oxidation
FAOXC140120m	h2o_m + nad_m + coa_m + fad_m + tdcoa_m -> h_m + nadh_m + accoa_m + fadh2_m + ddcacoa_m	0.004985	0.018544	Fatty acid oxidation
FAOXC141C121m	h2o_m + nad_m + coa_m + fad_m + tetd7ecoa_m -> h_m + nadh_m + accoa_m + fadh2_m + dd5ecoa_m	0.002387	0.006966	Fatty acid oxidation
FAOXC142C122x	nad_x + coa_x + o2_x + h2o_x + tetdecdicoa_x -> h_x + nadh_x + accoa_x + h2o2_x + 3ddecdicoa_x	0.000301	0.000103	Fatty acid oxidation
FAOXC143C123m	h2o_m + nad_m + coa_m + fad_m + 5tedtricoa_m -> h_m + nadh_m + accoa_m + fadh2_m + 3dodtricoa_m	0.000448	0.000184	Fatty acid oxidation
FAOXC143C123x	nad_x + coa_x + o2_x + h2o_x + 5tedtricoa_x -> h_x + nadh_x + accoa_x + h2o2_x + 3dodtricoa_x	0.000267	9.1e-05	Fatty acid oxidation
FAOXC160140m	h2o_m + nad_m + coa_m + fad_m + pmtcoa_m -> h_m + nadh_m + accoa_m + fadh2_m + tdcoa_m	0.005493	0.066398	Fatty acid oxidation
FAOXC160140x	nad_x + coa_x + pmtcoa_x + o2_x + h2o_x -> h_x + nadh_x + accoa_x + tdcoa_x + h2o2_x	0.000602	0.001324	Fatty acid oxidation
FAOXC16080m	4 h2o_m + 4 nad_m + 4 coa_m + 4 fad_m + pmtcoa_m -> 4 h_m + 4 nadh_m + 4 accoa_m + 4 fadh2_m + occoa_m	0.001684	0.005306	Fatty acid oxidation
FAOXC16080x	4 nad_x + 4 coa_x + pmtcoa_x + 4 o2_x + 4 h2o_x -> 4 h_x + 4 nadh_x + 4 accoa_x + occoa_x + 4 h2o2_x	0.000603	0.004599	Fatty acid oxidation
FAOXC16180m	4 h2o_m + 4 nad_m + 4 coa_m + 3 fad_m + hdcoa_m -> 4 h_m + 4 nadh_m + 4 accoa_m + 3 fadh2_m + occoa_m	0.002567	0.009613	Fatty acid oxidation
FAOXC161C141m	h2o_m + nad_m + coa_m + fad_m + hdcoa_m -> h_m + nadh_m + accoa_m + fadh2_m + tetd7ecoa_m	0.002387	0.006966	Fatty acid oxidation
FAOXC163C142x	nad_x + coa_x + h2o_x + 2hexdtricoa_x -> h_x + nadh_x + accoa_x + tetdecdicoa_x	0.000301	0.000103	Fatty acid oxidation
FAOXC163C143m	h2o_m + nad_m + coa_m + fad_m + hexdtrcoa_m -> h_m + nadh_m + accoa_m + fadh2_m + 5tedtricoa_m	0.000124	2.2e-05	Fatty acid oxidation
FAOXC163C164x	o2_x + 4hexdtricoa_x -> h2o2_x + hexdectecoa_x	0.000301	0.000103	Fatty acid oxidation
FAOXC163x	3hexdtricoa_x -> 2hexdtricoa_x	0.000301	0.000103	Fatty acid oxidation
FAOXC164C143x	nad_x + coa_x + h2o_x + 2hexdtetcoa_x -> h_x + nadh_x + accoa_x + 5tedtricoa_x	0.000267	9.1e-05	Fatty acid oxidation
FAOXC164C163x	h_x + nadph_x + hexdectecoa_x -> nadp_x + 3hexdtricoa_x	0.000301	0.000103	Fatty acid oxidation
FAOXC164C165x	o2_x + 4hexdtetcoa_x -> h2o2_x + hexdpencoa_x	0.000267	9.1e-05	Fatty acid oxidation
FAOXC164x	3hexdtetcoa_x -> 2hexdtetcoa_x	0.000267	9.1e-05	Fatty acid oxidation
FAOXC165C164x	h_x + nadph_x + hexdpencoa_x -> nadp_x + 3hexdtetcoa_x	0.000267	9.1e-05	Fatty acid oxidation
FAOXC180	h2o_m + nad_m + coa_m + fad_m + stcoa_m -> h_m + nadh_m + accoa_m + fadh2_m + pmtcoa_m	0.003854	0.040763	Fatty acid oxidation
FAOXC1811601m	5 h2o_m + 5 nad_m + 5 coa_m + 4 fad_m + od2coa_m -> 5 h_m + 5 nadh_m + 5 accoa_m + 4 fadh2_m + occoa_m	0.001346	0.008221	Fatty acid oxidation
FAOXC1811603m	5 h2o_m + 5 nad_m + 5 coa_m + 4 fad_m + odecoa_m -> 5 h_m + 5 nadh_m + 5 accoa_m + 4 fadh2_m + occoa_m	0.000619	0.001344	Fatty acid oxidation
FAOXC182806m	5 h2o_m + 5 nad_m + 5 coa_m + 3 fad_m + lnlccoa_m -> 5 h_m + 5 nadh_m + 5 accoa_m + 3 fadh2_m + occoa_m	0.03351	0.0116	Fatty acid oxidation
FAOXC183806m	5 h2o_m + 2 o2_m + 5 nad_m + 5 coa_m + lnlncgcoa_m -> 5 h_m + 5 nadh_m + 5 accoa_m + 2 h2o2_m + occoa_m	0.004524	6.3e-05	Fatty acid oxidation
FAOXC183C163m	h2o_m + nad_m + coa_m + fad_m + lnlncacoa_m -> h_m + nadh_m + accoa_m + fadh2_m + hexdtrcoa_m	0.000206	4.6e-05	Fatty acid oxidation
FAOXC18480m	5 h2o_m + 5 nad_m + 5 coa_m + fad_m + strdnccoa_m -> 5 h_m + 5 nadh_m + 5 accoa_m + fadh2_m + occoa_m	0.000111	3.5e-05	Fatty acid oxidation
FAOXC18480x	5 nad_x + 5 coa_x + o2_x + 5 h2o_x + strdnccoa_x -> 5 h_x + 5 nadh_x + 5 accoa_x + occoa_x + h2o2_x	7.8e-05	1.6e-05	Fatty acid oxidation
FAOXC184C163m	h2o_m + nad_m + coa_m + 2octdectecoa_m -> h_m + nadh_m + accoa_m + 4hexdtricoa_m	0.000191	4.4e-05	Fatty acid oxidation
FAOXC184C163x	nad_x + coa_x + h2o_x + 2octdectecoa_x -> h_x + nadh_x + accoa_x + 4hexdtricoa_x	0.000301	0.000103	Fatty acid oxidation
FAOXC184C164m	h2o_m + nad_m + coa_m + fad_m + strdnccoa_m -> h_m + nadh_m + accoa_m + fadh2_m + 4hexdtetcoa_m	0.000265	9.7e-05	Fatty acid oxidation
FAOXC184C164x	nad_x + coa_x + o2_x + h2o_x + strdnccoa_x -> h_x + nadh_x + accoa_x + h2o2_x + 4hexdtetcoa_x	0.000267	9.1e-05	Fatty acid oxidation
FAOXC184m	3octdectecoa_m -> 2octdectecoa_m	0.000191	4.4e-05	Fatty acid oxidation
FAOXC184x	3octdectecoa_x -> 2octdectecoa_x	0.000301	0.000103	Fatty acid oxidation
FAOXC2031836m	h2o_m + nad_m + coa_m + fad_m + dlnlcgcoa_m -> h_m + nadh_m + accoa_m + fadh2_m + lnlncgcoa_m	0.012028	0.00178	Fatty acid oxidation
FAOXC204C184m	h2o_m + nad_m + coa_m + fad_m + eitetcoa_m -> h_m + nadh_m + accoa_m + fadh2_m + 3octdectecoa_m	0.000191	4.4e-05	Fatty acid oxidation
FAOXC204C205x	o2_x + eitetcoa_x -> h2o2_x + eipencoa_x	0.000301	0.000103	Fatty acid oxidation
FAOXC2051843x	nad_x + coa_x + h2o_x + tmndnccoa_x -> h_x + nadh_x + accoa_x + strdnccoa_x	3.5e-05	8.8e-05	Fatty acid oxidation
FAOXC205C184x	nad_x + coa_x + h2o_x + eipencoa_x -> h_x + nadh_x + accoa_x + 3octdectecoa_x	0.000301	0.000103	Fatty acid oxidation
FAOXC2252053x	nad_x + coa_x + o2_x + h2o_x + dcsptn1coa_x -> h_x + nadh_x + accoa_x + h2o2_x + tmndnccoa_x	0.020417	0.007045	Fatty acid oxidation
FAOXC225C204m	h2o_m + nad_m + coa_m + 2docopencoa_m -> h_m + nadh_m + accoa_m + eitetcoa_m	0.000191	4.4e-05	Fatty acid oxidation
FAOXC225C204x	nad_x + coa_x + h2o_x + 2docopencoa_x -> h_x + nadh_x + accoa_x + eitetcoa_x	0.000301	0.000103	Fatty acid oxidation
FAOXC225C226m	fad_m + dcsptn1coa_m -> fadh2_m + docohexcoa_m	0.000191	4.4e-05	Fatty acid oxidation
FAOXC225C226x	o2_x + dcsptn1coa_x -> h2o2_x + docohexcoa_x	0.000301	0.000103	Fatty acid oxidation
FAOXC225m	3docopencoa_m -> 2docopencoa_m	0.000191	4.4e-05	Fatty acid oxidation
FAOXC225x	3docopencoa_x -> 2docopencoa_x	0.000301	0.000103	Fatty acid oxidation
FAOXC226205x	nad_x + coa_x + h2o_x + c226coa_x -> h_x + nadh_x + accoa_x + tmndnccoa_x	0.007135	0.003319	Fatty acid oxidation
FAOXC226C205m	h2o_m + nad_m + coa_m + 2docohexecoa_m -> h_m + nadh_m + accoa_m + 5eipencoa_m	0.000216	9.2e-05	Fatty acid oxidation
FAOXC226C225m	h_m + nadph_m + docohexcoa_m -> nadp_m + 3docopencoa_m	0.000191	4.4e-05	Fatty acid oxidation
FAOXC226C225x	h_x + nadph_x + docohexcoa_x -> nadp_x + 3docopencoa_x	0.000301	0.000103	Fatty acid oxidation
FAOXC226C227m	fad_m + c226coa_m -> fadh2_m + docohepcoa_m	0.000216	9.2e-05	Fatty acid oxidation
FAOXC226m	docosahexcoa_m -> 2docohexecoa_m	0.000216	9.2e-05	Fatty acid oxidation
FAOXC227C226m	h_m + nadph_m + docohepcoa_m -> nadp_m + docosahexcoa_m	0.000216	9.2e-05	Fatty acid oxidation
FAOXC4C4DCc	crn_c + succoa_c <=> coa_c + c4dc_c	-0.008429	-0.51185	Fatty acid oxidation
FAOXC5C5OHm	h2o_m + 3mb2coa_m -> 3ivcoa_m	0.010801	0.082279	Fatty acid oxidation
FAOXC61m	hexe3coa_m -> hx2coa_m	0.000448	0.000184	Fatty acid oxidation
FAOXC61x	hexe3coa_x -> hx2coa_x	0.000267	9.1e-05	Fatty acid oxidation
FAOXC6DCC4DCx	nad_x + coa_x + o2_x + h2o_x + adpcoa_x -> h_x + nadh_x + accoa_x + h2o2_x + succoa_x	0.032534	0.531865	Fatty acid oxidation
FAOXC80	3 h2o_m + 3 nad_m + 3 coa_m + 3 fad_m + occoa_m -> 3 h_m + 3 nadh_m + 4 accoa_m + 3 fadh2_m	0.020473	0.073191	Fatty acid oxidation
FAOXC81C61m	h2o_m + nad_m + coa_m + fad_m + octe5coa_m -> h_m + nadh_m + accoa_m + fadh2_m + hexe3coa_m	0.000448	0.000184	Fatty acid oxidation
FAOXC81C61x	nad_x + coa_x + o2_x + h2o_x + octe5coa_x -> h_x + nadh_x + accoa_x + h2o2_x + hexe3coa_x	0.000267	9.1e-05	Fatty acid oxidation
FAOXC8C6m	h2o_m + nad_m + coa_m + fad_m + occoa_m -> h_m + nadh_m + accoa_m + fadh2_m + hxcoa_m	0.036134	0.096485	Fatty acid oxidation
FAOXC8DCC6DCx	nad_x + coa_x + o2_x + h2o_x + sbcoa_x -> h_x + nadh_x + accoa_x + h2o2_x + adpcoa_x	0.024209	0.323159	Fatty acid oxidation
FAS100COA	3 h_c + 2 nadph_c + occoa_c + malcoa_c -> h2o_c + 2 nadp_c + co2_c + coa_c + dcacoa_c	0.033433	0.012921	Fatty acid synthesis
FAS140COA	3 h_c + 2 nadph_c + malcoa_c + ddcacoa_c -> h2o_c + 2 nadp_c + co2_c + coa_c + tdcoa_c	0.083277	0.035679	Fatty acid synthesis
FAS160COA	3 h_c + 2 nadph_c + tdcoa_c + malcoa_c -> h2o_c + 2 nadp_c + co2_c + coa_c + pmtcoa_c	0.071044	0.03224	Fatty acid synthesis
FAS180COA	3 h_c + 2 nadph_c + pmtcoa_c + malcoa_c -> h2o_c + 2 nadp_c + co2_c + coa_c + stcoa_c	0.051109	0.017371	Fatty acid synthesis
FAS80COA_L	9 h_c + 6 nadph_c + accoa_c + 3 malcoa_c -> 3 h2o_c + 6 nadp_c + 3 co2_c + 3 coa_c + occoa_c	0.047103	0.017461	Fatty acid synthesis
FBP	h2o_c + fdp_c -> pi_c + f6p_c	0.039201	0.011199	Glycolysis/gluconeogenesis
FCLT	fe2_c + ppp9_c -> 2 h_c + pheme_c	0.000841	0.000196	Heme synthesis
FCLTm	fe2_m + ppp9_m -> 2 h_m + pheme_m	0.000412	0.000199	Heme synthesis
FDH	nad_c + for_c -> nadh_c + co2_c	0.021439	0.000633	Fatty acid oxidation
FDPte	fdp_c <=> fdp_e	0.000124	3.3e-05	Transport, extracellular
FE2DMT1	h_e + fe2_e -> h_c + fe2_c	0.07174	0.007655	Transport, extracellular
FE2utm	fe2_c -> fe2_m	0.000306	6.2e-05	Transport, mitochondrial
FOAXC122C101x	nad_x + coa_x + h2o_x + 2ddecdicoa_x -> h_x + nadh_x + accoa_x + dece4coa_x	0.000301	0.000103	Fatty acid oxidation
FORtm	for_m <=> for_c	-0.007669	-0.015738	Transport, mitochondrial
FORtr	for_c <=> for_r	-0.112506	-0.037704	Transport, endoplasmic reticular
FPGS2m	glu__L_m + 5thf_m + atp_m -> h_m + 6thf_m + adp_m + pi_m	0.0281	0.010422	Folate metabolism
FPGS4_1	atp_c + 4 glu__L_c + dhf_c -> 3 h2o_c + h_c + adp_c + pi_c + 5dhf_c	0.061805	0.017392	Folate metabolism
FPGS4m_1	4 glu__L_m + atp_m + dhf_m -> 3 h2o_m + h_m + adp_m + pi_m + 5dhf_m	0.069341	0.031133	Folate metabolism
FPGS5	atp_c + glu__L_c + 5dhf_c -> h_c + adp_c + pi_c + 6dhf_c	0.012076	0.003046	Folate metabolism
FPGS5m	glu__L_m + atp_m + 5dhf_m -> h_m + 6dhf_m + adp_m + pi_m	0.069341	0.031133	Folate metabolism
FPGS7m_1	10fthf_m + 4 glu__L_m + atp_m -> 10fthf5glu_m + 3 h2o_m + h_m + adp_m + pi_m	0.122067	0.012402	Folate metabolism
FPGS8	10fthf5glu_c + atp_c + glu__L_c -> 10fthf6glu_c + h_c + adp_c + pi_c	0.013427	0.003445	Folate metabolism
FPGS8m	10fthf5glu_m + glu__L_m + atp_m -> 10fthf6glu_m + h_m + adp_m + pi_m	0.089608	0.007336	Folate metabolism
FPGS9	10fthf6glu_c + atp_c + glu__L_c -> 10fthf7glu_c + h_c + adp_c + pi_c	0.066428	0.001674	Folate metabolism
FPGSm_1	4 glu__L_m + atp_m + thf_m -> 3 h2o_m + h_m + 5thf_m + adp_m + pi_m	0.096284	0.01579	Folate metabolism
FTHFDH	10fthf_c + h2o_c + nadp_c -> h_c + nadph_c + co2_c + thf_c	0.008093	0.001362	Folate metabolism
FTHFLi	atp_c + for_c + thf_c -> 10fthf_c + adp_c + pi_c	0.008413	0.028041	Folate metabolism
FTHFLmi	atp_m + for_m + thf_m -> 10fthf_m + adp_m + pi_m	0.007669	0.015738	Folate metabolism
FUC13GALACGLCGAL14ACGLCGALGLUSIDEte	fuc13galacglcgal14acglcgalgluside_hs_e <=> fuc13galacglcgal14acglcgalgluside_hs_c	-0.000164	-4.7e-05	Transport, extracellular
FUC14GALACGLCGALGLUSIDEte	fuc14galacglcgalgluside_hs_e <=> fuc14galacglcgalgluside_hs_c	-0.000119	-4e-05	Transport, extracellular
FUC14GALACGLCGALGLUSIDEtg	fuc14galacglcgalgluside_hs_g <=> fuc14galacglcgalgluside_hs_c	0.000119	4e-05	Transport, golgi apparatus
FUCACGALFUCGALACGLCGALGLUSIDEte	fucacgalfucgalacglcgalgluside_hs_e <=> fucacgalfucgalacglcgalgluside_hs_c	-0.000127	-4.4e-05	Transport, extracellular
FUCACNGAL14ACGLCGALGLUSIDEte	fucacngal14acglcgalgluside_hs_e <=> fucacngal14acglcgalgluside_hs_c	-0.000146	-5.8e-05	Transport, extracellular
FUCFUCFUCGALACGLC13GALACGLCGAL14ACGLCGALGLUSIDEte	fucfucfucgalacglc13galacglcgal14acglcgalgluside_hs_e <=> fucfucfucgalacglc13galacglcgal14acglcgalgluside_hs_c	-0.00013	-4.2e-05	Transport, extracellular
FUCFUCFUCGALACGLC13GALACGLCGAL14ACGLCGALGLUSIDEtg	fucfucfucgalacglc13galacglcgal14acglcgalgluside_hs_g <=> fucfucfucgalacglc13galacglcgal14acglcgalgluside_hs_c	0.00013	4.2e-05	Transport, golgi apparatus
FUCFUCFUCGALACGLCGAL14ACGLCGALGLUSIDEte	fucfucfucgalacglcgal14acglcgalgluside_hs_e <=> fucfucfucgalacglcgal14acglcgalgluside_hs_c	-0.000231	-8e-05	Transport, extracellular
FUCFUCFUCGALACGLCGAL14ACGLCGALGLUSIDEtg	fucfucfucgalacglcgal14acglcgalgluside_hs_g <=> fucfucfucgalacglcgal14acglcgalgluside_hs_c	0.000231	8e-05	Transport, golgi apparatus
FUCFUCGALACGLCGALGLUSIDEte	fucfucgalacglcgalgluside_hs_e <=> fucfucgalacglcgalgluside_hs_c	-0.000108	-2.7e-05	Transport, extracellular
FUCFUCGALACGLCGALGLUSIDEtg	fucfucgalacglcgalgluside_hs_g <=> fucfucgalacglcgalgluside_hs_c	0.000108	2.7e-05	Transport, golgi apparatus
FUCGAL14ACGLCGALGLUSIDEte	fucgal14acglcgalgluside_hs_e <=> fucgal14acglcgalgluside_hs_c	-0.000122	-2.8e-05	Transport, extracellular
FUCGAL14ACGLCGALGLUSIDEtg	fucgal14acglcgalgluside_hs_g <=> fucgal14acglcgalgluside_hs_c	0.000122	2.8e-05	Transport, golgi apparatus
FUCGALFUCGALACGLCGALGLUSIDEte	fucgalfucgalacglcgalgluside_hs_e <=> fucgalfucgalacglcgalgluside_hs_c	-0.000159	-5.4e-05	Transport, extracellular
FUMAC	h2o_c + 4fumacac_c -> h_c + acac_c + fum_c	0.004824	0.032084	Tyrosine metabolism
FUT12g	galacglcgalgluside_hs_g + gdpfuc_g -> h_g + fucgalacglcgalgluside_hs_g + gdp_g	0.000306	8.4e-05	Blood group synthesis
FUT14g	gal14acglcgalgluside_hs_g + gdpfuc_g -> h_g + fuc12gal14acglcgalgluside_hs_g + gdp_g	0.000307	9.9e-05	Blood group synthesis
FUT15g	galacgalfuc12gal14acglcgalgluside_hs_g + gdpfuc_g -> h_g + fucgalacgalfuc12gal14acglcgalgluside_hs_g + gdp_g	0.000108	3.5e-05	Blood group synthesis
FUT16g	galacglcgal14acglcgalgluside_hs_g + gdpfuc_g -> h_g + fucgalacglcgal14acglcgalgluside_hs_g + gdp_g	0.000437	0.000138	Blood group synthesis
FUT17g	galacgalfucgalacglcgal14acglcgalgluside_hs_g + gdpfuc_g -> h_g + fucgalacgalfucgalacglcgal14acglcgalgluside_hs_g + gdp_g	0.00012	3e-05	Blood group synthesis
FUT34g	fucgalacglcgalgluside_hs_g + gdpfuc_g -> h_g + gdp_g + fucfucgalacglcgalgluside_hs_g	0.000108	2.7e-05	Blood group synthesis
FUT910g	gdpfuc_g + fucgalacglc13galacglcgal14acglcgalgluside_hs_g -> h_g + gdp_g + fucfucgalacglc13galacglcgal14acglcgalgluside_hs_g	0.00013	4.2e-05	Blood group synthesis
FUT911g	gdpfuc_g + fucfucgalacglc13galacglcgal14acglcgalgluside_hs_g -> h_g + gdp_g + fucfucfucgalacglc13galacglcgal14acglcgalgluside_hs_g	0.00013	4.2e-05	Blood group synthesis
FUT91g	gal14acglcgalgluside_hs_g + gdpfuc_g -> h_g + gdp_g + fucgal14acglcgalgluside_hs_g	0.000122	2.8e-05	Blood group synthesis
FUT94g	fucgalacglcgal14acglcgalgluside_hs_g + gdpfuc_g -> h_g + gdp_g + fucfucgalacglcgal14acglcgalgluside_hs_g	0.000231	8e-05	Blood group synthesis
FUT95g	gdpfuc_g + fucfucgalacglcgal14acglcgalgluside_hs_g -> h_g + gdp_g + fucfucfucgalacglcgal14acglcgalgluside_hs_g	0.000231	8e-05	Blood group synthesis
FUT99g	galacglc13galacglcgal14acglcgalgluside_hs_g + gdpfuc_g -> h_g + gdp_g + fucgalacglc13galacglcgal14acglcgalgluside_hs_g	0.00013	4.2e-05	Blood group synthesis
G3PCt	g3pc_e <=> g3pc_c	-9.2e-05	-1.4e-05	Transport, extracellular
G3PD2m	fad_m + glyc3p_c -> fadh2_m + dhap_c	0.011439	0.062823	Glycolysis/gluconeogenesis
G3PDm	fad_m + glyc3p_m -> fadh2_m + dhap_m	0.006743	0.064451	Oxidative phosphorylation
GA1tl	ga1_hs_e -> ga1_hs_l	0.006259	0.00266	Transport, extracellular
GALACGLCGALGBSIDEte	galacglcgalgbside_hs_c <=> galacglcgalgbside_hs_e	0.000101	3e-05	Transport, extracellular
GALACGLCGALGBSIDEtg	galacglcgalgbside_hs_c <=> galacglcgalgbside_hs_g	-0.000101	-3e-05	Transport, golgi apparatus
GALGALGALTHCRMte	galgalgalthcrm_hs_c <=> galgalgalthcrm_hs_e	0.00015	3.3e-05	Transport, extracellular
GALGALGALTHCRMtg	galgalgalthcrm_hs_c <=> galgalgalthcrm_hs_g	-0.00015	-3.3e-05	Transport, golgi apparatus
GALGLUSIDEtl	galgluside_hs_c <=> galgluside_hs_l	-450.233	-916.712	Transport, lysosomal
GALGLUSIDEtl2	galgluside_hs_e -> galgluside_hs_l	450.182	916.686	Transport, extracellular
GALGT1	galgluside_hs_g + udpacgal_g -> h_g + udp_g + ga2_hs_g	0.003287	0.001588	Sphingolipid metabolism
GALGT4	udpacgal_g + gt3_hs_g -> h_g + udp_g + gt2_hs_g	0.000123	5.6e-05	Sphingolipid metabolism
GALNACT1g	udpacgal_g + cs_hs_linkage_g -> h_g + udp_g + cs_pre_g	0.008927	0.004075	Chondroitin synthesis
GALNACT3g	uacgam_g + cs_c_pre2_g -> h_g + udp_g + cs_c_pre3_g	0.002598	0.001114	Chondroitin synthesis
GALNACT4g	uacgam_g + cs_d_pre3_g -> h_g + udp_g + cs_d_pre4_g	0.001294	0.000617	Chondroitin synthesis
GALNACT5g	uacgam_g + cs_e_pre3_g -> h_g + udp_g + cs_e_pre4_g	0.001937	0.000742	Chondroitin synthesis
GALT2g	udpgal_g + lxser_g -> h_g + udp_g + l2xser_g	0.010349	0.004648	Chondroitin synthesis
GALTg	udpgal_g + xser_g -> h_g + udp_g + lxser_g	0.010349	0.004648	Chondroitin synthesis
GARFT	10fthf_c + gar_c <=> h_c + thf_c + fgam_c	0.008088	0.002468	Purine synthesis
GBSIDEte	gbside_hs_c <=> gbside_hs_e	9.3e-05	1.2e-05	Transport, extracellular
GBSIDEtl	gbside_hs_c <=> gbside_hs_l	-0.037222	-0.017471	Transport, lysosomal
GCCam	h_m + gly_m + lpro_m <=> co2_m + alpro_m	580.12	199.663	Glycine, serine, alanine, and threonine metabolism
GCCbim	thf_m + alpro_m -> nh4_m + mlthf_m + dhlpro_m	580.12	199.663	Glycine, serine, alanine, and threonine metabolism
GCCcm	nad_m + dhlpro_m <=> h_m + nadh_m + lpro_m	580.12	199.663	Glycine, serine, alanine, and threonine metabolism
GD1Atg	gd1a_hs_g -> gd1a_hs_c	0.007692	0.001868	Transport, golgi apparatus
GD1B2te	gd1b2_hs_c <=> gd1b2_hs_e	0.000261	2.9e-05	Transport, extracellular
GD1B2tg	gd1b2_hs_c <=> gd1b2_hs_g	-0.000261	-2.9e-05	Transport, golgi apparatus
GD1Cte	gd1c_hs_c <=> gd1c_hs_e	0.006397	0.002681	Transport, extracellular
GDPFUCtg	gdpfuc_c + gmp_g <=> gdpfuc_g + gmp_c	0.003334	0.001059	Transport, golgi apparatus
GDPtg	gdp_c <=> gdp_g	-0.003334	-0.001059	Transport, golgi apparatus
GF6PTA	gln__L_c + f6p_c -> glu__L_c + gam6p_c	0.029374	0.009723	Aminosugar metabolism
GFUCS	h_c + nadph_c + gdpddman_c -> nadp_c + gdpfuc_c	0.003402	0.001135	Fructose and mannose metabolism
GGH_10FTHF5GLUl	10fthf5glu_l + 4 h2o_l -> 10fthf_l + 4 glu__L_l	0.149264	0.029771	Folate metabolism
GGH_10FTHF6GLUl	10fthf6glu_l + h2o_l -> 10fthf5glu_l + glu__L_l	0.103035	0.010781	Folate metabolism
GGH_10FTHF7GLUl	10fthf7glu_l + h2o_l -> 10fthf6glu_l + glu__L_l	0.068715	0.004098	Folate metabolism
GGH_5DHFl	4 h2o_l + 5dhf_l -> dhf_l + 4 glu__L_l	0.131146	0.048525	Folate metabolism
GGH_5THFl	4 h2o_l + 5thf_l -> 4 glu__L_l + thf_l	0.11336	0.043181	Folate metabolism
GGH_6DHFl	h2o_l + 6dhf_l -> 5dhf_l + glu__L_l	0.081417	0.034179	Folate metabolism
GGH_6THFl	h2o_l + 6thf_l -> 5thf_l + glu__L_l	0.035191	0.015235	Folate metabolism
GGLUCT	gluala_e -> ala__L_c + 5oxpro_c	0.026352	0.007363	Glutathione metabolism
GGT_L	17.6 ipdp_c + ttc_ggdp_c -> 17.6 ppi_c + 0.1 dedoldp__L_c	0.000617	0.000199	N-glycan synthesis
GGTe_1	h2o_e + CE5026_e <=> glu__L_e + 5cysgly34dhphe_e	0.011904	0.00498	Tyrosine metabolism
GLACO	2 h2o_c + nad_c + glac_c -> 3 h_c + nadh_c + glcr_c	0.001811	0.000433	Vitamin C metabolism
GLCAASE1ly	h2o_l + hs_deg9_l -> glcur_l + hs_deg10_l	0.001422	0.000573	Heparan sulfate degradation
GLCAASE5ly	h2o_l + cs_c_deg2_l -> glcur_l + cs_c_deg3_l	0.002598	0.001114	Chondroitin sulfate degradation
GLCAASE6ly	h2o_l + cs_d_deg3_l -> glcur_l + cs_d_deg4_l	0.001294	0.000617	Chondroitin sulfate degradation
GLCAASE7ly	h2o_l + cs_e_deg3_l -> glcur_l + cs_e_deg4_l	0.001937	0.000742	Chondroitin sulfate degradation
GLCAASE8ly	h2o_l + ha_l -> glcur_l + ha_deg1_l	0.011028	0.001819	Hyaluronan metabolism
GLCAASE9ly	2 h2o_l + ha_pre1_l -> acgam_l + glcur_l	0.011028	0.001819	Hyaluronan metabolism
GLCAE1g	cs_a_b_pre3_g -> cs_b_pre4_g	0.000835	0.000383	Chondroitin synthesis
GLCAE2g	hs_pre10_g -> hs_pre11_g	0.001422	0.000573	Chondroitin synthesis
GLCAT3g	udpglcur_g + cs_c_d_e_pre1_g -> h_g + udp_g + cs_c_pre2_g	0.002598	0.001114	Chondroitin synthesis
GLCAT4g	udpglcur_g + cs_d_pre2_g -> h_g + udp_g + cs_d_pre3_g	0.001294	0.000617	Chondroitin synthesis
GLCAT5g	udpglcur_g + cs_e_pre2_g -> h_g + udp_g + cs_e_pre3_g	0.001937	0.000742	Chondroitin synthesis
GLCAT6g	udpglcur_g + hs_pre1_g -> h_g + udp_g + hs_pre2_g	0.001422	0.000573	Chondroitin synthesis
GLCAT7g	udpglcur_g + hs_pre3_g -> h_g + udp_g + hs_pre4_g	0.001422	0.000573	Chondroitin synthesis
GLCAT8g	udpglcur_g + hs_pre5_g -> h_g + udp_g + hs_pre6_g	0.001422	0.000573	Chondroitin synthesis
GLCAT9g	udpglcur_g + hs_pre7_g -> h_g + udp_g + hs_pre8_g	0.001422	0.000573	Chondroitin synthesis
GLCATg	l2xser_g + udpglcur_g -> h_g + udp_g + cs_hs_linkage_g	0.010349	0.004648	Chondroitin synthesis
GLCNACASE1ly	h2o_l + hs_deg3_l -> acgam_l + hs_deg4_l	0.001422	0.000573	Heparan sulfate degradation
GLCNACASE2ly	h2o_l + hs_deg8_l -> acgam_l + hs_deg9_l	0.001422	0.000573	Heparan sulfate degradation
GLCNACASE3ly	h2o_l + hs_deg14_l -> acgam_l + hs_deg15_l	0.001422	0.000573	Heparan sulfate degradation
GLCNACASE4ly	h2o_l + hs_deg20_l -> acgam_l + hs_deg21_l	0.001422	0.000573	Heparan sulfate degradation
GLCNACASE5ly	h2o_l + hs_deg24_l -> acgam_l + hs_deg25_l	0.001422	0.000573	Heparan sulfate degradation
GLCNACDASg	4 h2o_g + 4 paps_g + hs_pre9_g -> 4 h_g + 4 ac_g + 4 pap_g + hs_pre10_g	0.001422	0.000573	Chondroitin synthesis
GLCNACT1g	uacgam_g + cs_hs_linkage_g -> h_g + udp_g + hs_pre1_g	0.001422	0.000573	Chondroitin synthesis
GLCNACT2g	uacgam_g + hs_pre2_g -> h_g + udp_g + hs_pre3_g	0.001422	0.000573	Chondroitin synthesis
GLCNACT3g	uacgam_g + hs_pre4_g -> h_g + udp_g + hs_pre5_g	0.001422	0.000573	Chondroitin synthesis
GLCNACT4g	uacgam_g + hs_pre6_g -> h_g + udp_g + hs_pre7_g	0.001422	0.000573	Chondroitin synthesis
GLCNACT5g	uacgam_g + hs_pre8_g -> h_g + udp_g + hs_pre9_g	0.001422	0.000573	Chondroitin synthesis
GLCRt1	glcr_e <=> glcr_c	-0.001811	-0.000433	Transport, extracellular
GLCtly	glc__D_l -> glc__D_c	0.009807	0.003322	Transport, lysosomal
GLCURtly	h_c + glcur_c <=> h_l + glcur_l	-0.041918	-0.01255	Transport, lysosomal
GLCURtr	glcur_e <=> glcur_c	-0.004636	-0.000588	Transport, extracellular
GLNS	nh4_c + atp_c + glu__L_c -> h_c + adp_c + pi_c + gln__L_c	0.143092	0.06166	Glutamate metabolism
GLNtm	gln__L_c -> gln__L_m	0.036373	0.015915	Transport, mitochondrial
GLUCYS	atp_c + glu__L_c + cys__L_c -> h_c + adp_c + pi_c + glucys_c	0.043356	0.012231	Glutathione metabolism
GLUDC	h_c + glu__L_c -> co2_c + 4abut_c	0.014293	0.003408	Glutamate metabolism
GLUPRT	h2o_c + gln__L_c + prpp_c -> glu__L_c + ppi_c + pram_c	0.008088	0.002468	Purine synthesis
GLUSIDEtg	h2o_g + atp_g + gluside_hs_e -> h_g + gluside_hs_g + pi_g + adp_g	0.028471	0.007352	Transport, extracellular
GLUt6	h_e + 3 na1_e + k_c + glu__L_e -> h_c + 3 na1_c + glu__L_c + k_e	298.321	807.367	Transport, extracellular
GLUt7l	glu__L_l -> glu__L_c	1.88936	0.567419	Transport, lysosomal
GLUTACOAm	glutcoa_m + fad_m -> fadh2_m + glutacoa_m	0.00503	0.001044	Lysine metabolism
GLUTAROAT3t	akg_e + glutar_c <=> akg_c + glutar_e	-4.48428	-14.3596	Transport, extracellular
GLUTARte	glutar_c -> glutar_e	4.48428	14.3596	Transport, extracellular
GLUTCOADHm	h_m + glutcoa_m + fad_m -> co2_m + b2coa_m + fadh2_m	0.061381	0.161595	Tryptophan metabolism
GLUTCONm	h2o_m + glutacoa_m -> h_m + coa_m + glutcon_m	0.00503	0.001044	Lysine metabolism
GLUTCONte	glutcon_c -> glutcon_e	0.00503	0.001044	Transport, extracellular
GLUTCONtm	glutcon_m -> glutcon_c	0.00503	0.001044	Transport, mitochondrial
GLXO1	h2o_c + nad_c + glx_c -> 2 h_c + nadh_c + oxa_c	0.004107	0.000777	Glyoxylate and dicarboxylate metabolism
GLXO2p	o2_x + h2o_x + glx_x -> h_x + h2o2_x + oxa_x	0.0021	0.000452	Glyoxylate and dicarboxylate metabolism
GLXt	glx_c -> glx_e	0.002458	3.5669	Transport, extracellular
GLXtm	glx_c <=> glx_m	0.165162	-0.043372	Transport, mitochondrial
GLXtp	glx_c <=> glx_x	-0.039556	-3.39603	Transport, peroxisomal
GLYALDtr	na1_e + glyald_e <=> na1_c + glyald_c	-0.004741	-0.000617	Transport, extracellular
GLYATm	accoa_m + gly_m <=> coa_m + 2aobut_m	0.014985	0.106385	Glycine, serine, alanine, and threonine metabolism
GLYC_St	glyc__S_c -> glyc__S_e	0.005022	0.000744	Transport, extracellular
GLYC2P3Pc	glyc2p_c <=> glyc3p_c	0.011138	0.004147	Transport, extracellular
GLYCLTDym	h_m + nadph_m + glx_m -> nadp_m + glyclt_m	0.162304	0.01558	Glyoxylate and dicarboxylate metabolism
GLYCLTt	glyclt_e <=> glyclt_c	0.076007	0.248863	Transport, extracellular
GLYCLTtm	glyclt_c <=> glyclt_m	-0.166889	-0.025933	Transport, mitochondrial
GLYCtm	glyc_c <=> glyc_m	0.009124	0.003491	Transport, mitochondrial
GLYK	atp_c + glyc_c -> h_c + adp_c + glyc3p_c	0.00574	0.002643	Glycerophospholipid metabolism
GLYKm	atp_m + glyc_m -> h_m + adp_m + glyc3p_m	0.005939	0.001941	Glycerophospholipid metabolism
GLYOp	o2_x + h2o_x + gly_x -> h2o2_x + glx_x + nh4_x	0.030144	3.24119	Glycine, serine, alanine, and threonine metabolism
GLYOX	h2o_c + lgt__S_c -> h_c + gthrd_c + lac__D_c	0.022931	0.357086	Pyruvate metabolism
GM1tg	gm1_hs_e -> gm1_hs_g	0.008992	0.003097	Transport, extracellular
GMAND	gdpmann_c -> h2o_c + gdpddman_c	0.00405	0.001324	Fructose and mannose metabolism
GPAM_hs_1	Rtotalcoa_c + glyc3p_c -> 2 h_c + coa_c + alpa_hs_c	0.050206	0.018997	Triacylglycerol synthesis
GPDDA1	h2o_c + g3pc_c -> h_c + chol_c + glyc3p_c	0.001422	0.000477	Glycerophospholipid metabolism
GPDDACHOL	h2o_c + g3pc_c -> h_c + chol_c + glyc2p_c	0.011174	0.004158	Glycerophospholipid metabolism
GRTT	ipdp_c + grdp_c -> ppi_c + frdp_c	0.150929	0.03975	Cholesterol metabolism
GRTTx	ipdp_x + grdp_x -> ppi_x + frdp_x	0.089454	0.042812	Cholesterol metabolism
GSNtl	gsn_l <=> gsn_c	0.127518	0.052097	Transport, lysosomal
GTHPi	h2o2_c + 2 gthrd_c -> 2 h2o_c + gthox_c	0.004342	0.001335	Glutathione metabolism
GTHRDt	h2o_c + atp_c + gthrd_c -> h_c + adp_c + pi_c + gthrd_m	0.017397	0.006768	Glutathione metabolism
GTHRDtr	gthrd_c <=> gthrd_r	0.000562	0.000267	Transport, endoplasmic reticular
GTHS	atp_c + gly_c + glucys_c -> h_c + adp_c + pi_c + gthrd_c	0.039649	0.010763	Glutathione metabolism
GTMLTe	ala__L_c + gthrd_c -> cgly_e + gluala_e	0.026352	0.007363	Glutathione metabolism
GUACYC	gtp_c -> 35cgmp_c + ppi_c	0.020318	0.008037	Nucleotide interconversion
GUAPRT	gua_c + prpp_c -> ppi_c + gmp_c	0.027511	0.003035	Nucleotide salvage pathway
GULN3D	nad_c + guln__L_c <=> h_c + nadh_c + 3dhguln_c	0.082839	0.024983	Pentose phosphate pathway
GUR1PP	h2o_c + glcur1p_c -> pi_c + glcur_c	0.007226	0.000946	Pentose phosphate pathway
H2O2tm	h2o2_c -> h2o2_m	0.233997	1.07121	Transport, mitochondrial
H2O2tp	h2o2_c <=> h2o2_x	0.065172	-0.825451	Transport, peroxisomal
H2Otg	h2o_c <=> h2o_g	0.351877	0.167187	Transport, golgi apparatus
HACD1m	h_m + nadh_m + aacoa_m <=> nad_m + 3hbcoa_m	-0.233062	-0.784036	Tryptophan metabolism
HAS1	uacgam_c + udpglcur_c -> 2 h_c + 2 udp_c + ha_pre1_e	0.013013	0.001936	Hyaluronan metabolism
HAS2	ha_pre1_e + uacgam_c + udpglcur_c -> 2 h_c + 2 udp_c + ha_e	0.012562	0.001876	Hyaluronan metabolism
HAtly	ha_e -> ha_l	0.011028	0.001819	Transport, lysosomal
HC00342te	3 na1_c + HC00342_c <=> 3 na1_e + HC00342_e	0.012585	0.001027	Transport, extracellular
HC00460te	HC00460_c <=> HC00460_e	0.000271	9.7e-05	Transport, extracellular
HC02020te	HC02020_c -> HC02020_e	0.000532	0.000145	Transport, extracellular
HC02020tr	HC02020_r -> HC02020_c	0.000532	0.000145	Transport, endoplasmic reticular
HC02194c	h_c + nadph_c + 7klitchol_c -> nadp_c + HC02194_c	0.000446	0.000175	Bile acid synthesis
HC02196c	gly_c + urscholcoa_c -> h_c + coa_c + HC02196_c	0.000283	9.1e-05	Bile acid synthesis
HCO3_2NAt	hco3_e + 2 na1_e -> hco3_c + 2 na1_c	13.8279	2.32572	Transport, extracellular
HDD2COAtx	hdd2coa_c <=> hdd2coa_x	-0.020773	-0.003129	Transport, peroxisomal
HEXAHBl	h2o_l + ga2_hs_l -> acgal_l + galgluside_hs_l	0.006259	0.00266	Sphingolipid metabolism
HEXCOAACBP	hxcoa_m -> hxcoa_c	0.141563	0.047304	Fatty acid oxidation
HGENTISt	hgentis_c <=> hgentis_e	0.002784	0.000545	Transport, extracellular
HGNTOR	o2_c + hgentis_c -> h_c + 4mlacac_c	0.006418	0.03372	Tyrosine metabolism
HIBDm	nad_m + 3hmp_m <=> h_m + nadh_m + 2mop_m	0.259609	-2.61517	Valine, leucine, and isoleucine metabolism
HMBS	h2o_c + 4 ppbng_c -> 4 nh4_c + hmbil_c	0.002229	0.001021	Heme synthesis
HMGCOAtm	hmgcoa_c <=> hmgcoa_m	3.02918	0.634409	Transport, mitochondrial
HMR_0167	caproic_e <=> caproic_c	-0.044924	-0.015045	Transport, extracellular
HMR_0176	C01601_e <=> C01601_c	-0.000245	-7.3e-05	Transport, extracellular
HMR_0177	atp_c + coa_c + C01601_c -> amp_c + ppi_c + M02616_c	0.009074	0.000117	Fatty acid synthesis
HMR_0178	M02616_c <=> M02616_m	0.009074	0.000117	Transport, mitochondrial
HMR_0203	M00117_e -> M00117_c	0.025023	0.006417	Transport, extracellular
HMR_0207	h2o_c + atp_c + M00117_c -> h_c + adp_c + pi_c + M00117_e	0.026342	0.00732	Transport, extracellular
HMR_0208	M02745_e -> M02745_c	0.045437	0.006118	Transport, extracellular
HMR_0211	h2o_c + atp_c + M02745_c -> h_c + adp_c + pi_c + M02745_e	0.047148	0.007146	Transport, extracellular
HMR_0232	M01197_e -> M01197_c	0.02781	0.003983	Transport, extracellular
HMR_0235	h2o_c + atp_c + M01197_c -> h_c + adp_c + pi_c + M01197_e	0.029191	0.004608	Transport, extracellular
HMR_0240	M00003_e -> M00003_c	0.043045	0.00739	Transport, extracellular
HMR_0243	h2o_c + atp_c + M00003_c -> h_c + adp_c + pi_c + M00003_e	0.043045	0.00739	Transport, extracellular
HMR_0244	M01238_e -> M01238_c	0.04376	0.007117	Transport, extracellular
HMR_0247	h2o_c + atp_c + M01238_c -> h_c + adp_c + pi_c + M01238_e	0.04376	0.007117	Transport, extracellular
HMR_0254	M00019_e -> M00019_c	0.023349	0.00719	Transport, extracellular
HMR_0257	h2o_c + atp_c + M00019_c -> h_c + adp_c + pi_c + M00019_e	0.024507	0.007646	Transport, extracellular
HMR_0278	M02613_e -> M02613_c	0.034114	0.011355	Transport, extracellular
HMR_0281	h2o_c + atp_c + M02613_c -> h_c + adp_c + pi_c + M02613_e	0.034114	0.011355	Transport, extracellular
HMR_0304	M02457_e -> M02457_c	0.020339	0.003488	Transport, extracellular
HMR_0307	h2o_c + atp_c + M02457_c -> h_c + adp_c + pi_c + M02457_e	0.020903	0.003721	Transport, extracellular
HMR_0308	M02053_e -> M02053_c	0.026911	0.012989	Transport, extracellular
HMR_0311	h2o_c + atp_c + M02053_c -> h_c + adp_c + pi_c + M02053_e	0.026911	0.012989	Transport, extracellular
HMR_0322	M01582_e -> M01582_c	0.020515	0.004598	Transport, extracellular
HMR_0325	h2o_c + atp_c + M01582_c -> h_c + adp_c + pi_c + M01582_e	0.021172	0.006349	Transport, extracellular
HMR_0326	M03045_e -> M03045_c	0.131607	0.026297	Transport, extracellular
HMR_0329	h2o_c + atp_c + M03045_c -> h_c + adp_c + pi_c + M03045_e	0.131607	0.026297	Transport, extracellular
HMR_0380	M00010_e -> M00010_c	0.032811	0.014215	Transport, extracellular
HMR_0383	h2o_c + atp_c + M00010_c -> h_c + adp_c + pi_c + M00010_e	0.032918	0.014251	Transport, extracellular
HMR_0384	M00341_e -> M00341_c	0.043398	0.008307	Transport, extracellular
HMR_0387	h2o_c + atp_c + M00341_c -> h_c + adp_c + pi_c + M00341_e	0.043492	0.008336	Transport, extracellular
HMR_0388	M00260_e -> M00260_c	0.039039	0.009946	Transport, extracellular
HMR_0391	h2o_c + atp_c + M00260_c -> h_c + adp_c + pi_c + M00260_e	0.039155	0.00999	Transport, extracellular
HMR_0392	M00315_e -> M00315_c	0.338028	0.07831	Transport, extracellular
HMR_0395	h2o_c + atp_c + M00315_c -> h_c + adp_c + pi_c + M00315_e	0.338313	0.07837	Transport, extracellular
HMR_0428	M00008_e -> M00008_c	0.060597	0.007122	Transport, extracellular
HMR_0431	h2o_c + atp_c + M00008_c -> h_c + adp_c + pi_c + M00008_e	0.060649	0.007135	Transport, extracellular
HMR_0432	M00021_e -> M00021_c	0.032914	0.008084	Transport, extracellular
HMR_0435	h2o_c + atp_c + M00021_c -> h_c + adp_c + pi_c + M00021_e	0.032935	0.008095	Transport, extracellular
HMR_0436	M00265_e -> M00265_c	0.074859	0.021413	Transport, extracellular
HMR_0439	h2o_c + atp_c + M00265_c -> h_c + adp_c + pi_c + M00265_e	0.074874	0.021461	Transport, extracellular
HMR_0582	cdpdag_hs_m + glyc3p_m -> h_m + cmp_m + pgp_hs_m	2.8e-05	6e-06	Glycerophospholipid metabolism
HMR_0634	pchol_hs_c + chsterol_c -> lpchol_hs_c + xolest2_hs_c	0.004088	0.000969	Glycerophospholipid metabolism
HMR_0641	h2o_c + ach_c -> h_c + ac_c + chol_c	0.262684	0.012547	Glycerophospholipid metabolism
HMR_0653	amet_c + pe_hs_c -> 2 h_c + ahcys_c + M02686_c	0.036775	0.012149	Glycerophospholipid metabolism
HMR_0654	amet_c + M02686_c -> h_c + ahcys_c + M02758_c	0.036775	0.012149	Glycerophospholipid metabolism
HMR_0657	amet_c + M02758_c -> ahcys_c + pchol_hs_c	0.036775	0.012149	Glycerophospholipid metabolism
HMR_0750	sphgn_c + HC02048_c -> h_c + coa_c + dhcrm_hs_c	0.049858	0.018094	Sphingolipid metabolism
HMR_0758	h_c + coa_c + crm_hs_c -> sphings_c + HC02048_c	0.060977	0.025188	Sphingolipid metabolism
HMR_0763	crm_hs_r + cdpchol_r -> h_r + cmp_r + sphmyln_hs_r	0.016067	0.003923	Sphingolipid metabolism
HMR_0765	gluside_hs_r + udpgal_r -> h_r + udp_r + galgluside_hs_r	0.026783	0.01195	Sphingolipid metabolism
HMR_0793	h2o_l + galside_hs_l -> crm_hs_l + glc__D_l	0.006157	0.001156	Glycosphingolipid metabolism
HMR_0803	h2o_c + thcrm_hs_c -> galgluside_hs_c + gal_c	0.022752	0.009218	Glycosphingolipid metabolism
HMR_0807	h2o_c + gbside_hs_c -> thcrm_hs_c + acgal_c	0.049138	0.02261	Glycosphingolipid metabolism
HMR_0809	udpgal_c + gbside_hs_c -> h_c + udp_c + galgbside_hs_c	9.3e-05	2.8e-05	Glycosphingolipid metabolism
HMR_0812	cmpacna_c + galgbside_hs_c -> cmp_c + M02491_c	9.3e-05	2.8e-05	Glycosphingolipid metabolism
HMR_0814	udpacgal_c + M02491_c -> udp_c + M03131_c	9.3e-05	2.8e-05	Glycosphingolipid metabolism
HMR_0815	galgluside_hs_c + udpacgal_c -> h_c + udp_c + ga2_hs_c	0.015822	0.006307	Glycosphingolipid metabolism
HMR_0816	udpgal_c + ga2_hs_c -> h_c + udp_c + ga1_hs_c	0.014834	0.006738	Glycosphingolipid metabolism
HMR_0820	cmpacna_c + ga1_hs_c -> h_c + cmp_c + gm1_hs_c	0.008382	0.002949	Glycosphingolipid metabolism
HMR_0839	cmpacna_c + gd1a_hs_c -> h_c + cmp_c + gt1a_hs_c	0.005133	0.001906	Glycosphingolipid metabolism
HMR_0849	cmpacna_c + ga2_hs_c -> h_c + cmp_c + gm2_hs_c	0.012332	0.002671	Glycosphingolipid metabolism
HMR_0853	cmpacna_c + gd1a_hs_c -> h_c + cmp_c + gt1b_hs_c	0.005223	0.001323	Glycosphingolipid metabolism
HMR_0859	galgluside_hs_c + uacgam_c -> h_c + udp_c + acglcgalgluside_hs_c	0.000573	0.000197	Glycosphingolipid metabolism
HMR_0860	udpgal_c + acglcgalgluside_hs_c -> h_c + udp_c + galacglcgalgluside_hs_c	0.000149	6e-05	Glycosphingolipid metabolism
HMR_0864	gdpfuc_c + galacglcgalgluside_hs_c -> h_c + gdp_c + M02195_c	0.000149	6e-05	Glycosphingolipid metabolism
HMR_0875	udpgal_c + acglcgalgluside_hs_c -> h_c + udp_c + M02683_c	0.000424	0.000137	Glycosphingolipid metabolism
HMR_0876	cmpacna_c + M02683_c -> h_c + cmp_c + acngal14acglcgalgluside_hs_c	0.000153	5.7e-05	Glycosphingolipid metabolism
HMR_0889	uacgam_c + M02683_c -> h_c + udp_c + acglcgal14acglcgalgluside_hs_c	0.00027	8e-05	Glycosphingolipid metabolism
HMR_0890	udpgal_c + acglcgal14acglcgalgluside_hs_c -> h_c + udp_c + galacglcgal14acglcgalgluside_hs_c	0.00027	8e-05	Glycosphingolipid metabolism
HMR_0906	uacgam_c + galacglcgal14acglcgalgluside_hs_c -> h_c + udp_c + acglcgalacglcgal14acglcgalgluside_hs_c	0.000116	3.9e-05	Glycosphingolipid metabolism
HMR_0907	udpgal_c + acglcgalacglcgal14acglcgalgluside_hs_c -> udp_c + M02186_c	0.000116	3.9e-05	Glycosphingolipid metabolism
HMR_0908	gdpfuc_c + M02186_c -> gdp_c + M02490_c	0.000116	3.9e-05	Glycosphingolipid metabolism
HMR_0909	gdpfuc_c + M02490_c -> gdp_c + M01881_c	0.000116	3.9e-05	Glycosphingolipid metabolism
HMR_0950	o2_c + h_c + nadph_c + arachd_c -> h2o_c + nadp_c + C14770_c	0.00016	7e-06	Arachidonic acid metabolism
HMR_0954	o2_c + h_c + nadph_c + arachd_c -> h2o_c + nadp_c + C14771_c	0.000109	6e-06	Arachidonic acid metabolism
HMR_0960	5HPET_c + 2 gthrd_c -> h2o_c + gthox_c + C04805_c	0.000411	0.000133	Arachidonic acid metabolism
HMR_0962	5HPET_c <=> 5HPET_m	0.000236	7.3e-05	Transport, mitochondrial
HMR_0963	2 gthrd_m + 5HPET_m -> h2o_m + gthox_m + C04805_m	0.000236	7.3e-05	Arachidonic acid metabolism
HMR_0980	nadp_c + CE6246_c <=> h_c + nadph_c + CE2084_c	-9.9e-05	-1.9e-05	Arachidonic acid metabolism
HMR_0981	o2_c + h_c + nadph_c + CE6246_c -> h2o_c + nadp_c + CE6247_c	9.9e-05	1.9e-05	Arachidonic acid metabolism
HMR_0984	arachd_c <=> arachd_n	8e-05	2.1e-05	Transport, nuclear
HMR_0985	o2_n + arachd_n -> 15HPET_n	8e-05	2.1e-05	Arachidonic acid metabolism
HMR_1030	arachd_e + o2_e -> 12HPET_e	9.6e-05	2.9e-05	Arachidonic acid metabolism
HMR_1033	o2_r + arachd_r -> 12HPET_r	0.000281	0.000134	Arachidonic acid metabolism
HMR_1037	12HPET_c + 2 gthrd_c -> h2o_c + gthox_c + CE0347_c	9.5e-05	1.7e-05	Arachidonic acid metabolism
HMR_1039	2 gthrd_r + 12HPET_r -> h2o_r + CE0347_r + gthox_r	0.000281	0.000134	Arachidonic acid metabolism
HMR_1084	h_e + leuktrC4_e -> leuktrD4_e + M01111_e	0.001228	0.000231	Leukotriene metabolism
HMR_1127	o2_m + h_m + nadph_m + leuktrB4_m -> h2o_m + nadp_m + leuktrB4woh_m	0.000201	5.4e-05	Leukotriene metabolism
HMR_1129	nad_c + leuktrB4woh_c <=> h_c + nadh_c + CE2053_c	-0.000216	-4.2e-05	Leukotriene metabolism
HMR_1243	CE5947_c <=> CE5947_m	-0.000201	-5.4e-05	Transport, mitochondrial
HMR_1305	2 o2_r + arachd_r -> HC02217_r	0.000309	0.000115	Eicosanoid metabolism
HMR_1307	2 h_r + HC02217_r -> h2o_r + prostgh2_r	0.000252	8.3e-05	Eicosanoid metabolism
HMR_1388	o2_c + dlnlcg_c -> CE6230_c	0.000759	7e-05	Eicosanoid metabolism
HMR_1390	2 o2_c + dlnlcg_c -> CE6232_c	0.00036	7.7e-05	Eicosanoid metabolism
HMR_1392	2 h_c + CE6232_c <=> h2o_r + CE6234_c	0.00036	7.7e-05	Transport, endoplasmic reticular
HMR_1465	ppi_c + HC01118_c <=> 2 frdp_c	-0.003329	-0.00097	Cholesterol metabolism
HMR_1467	h_c + nadph_c + HC01118_c -> nadp_c + ppi_c + sql_c	0.003329	0.00097	Cholesterol metabolism
HMR_1495	nadp_c + 4mzym_int1_c -> h_c + nadph_c + co2_c + 4mzym_int2_c	0.002886	0.001394	Cholesterol metabolism
HMR_1536	o2_c + h_c + nadph_c + C05109_c -> h2o_c + nadp_c + M00940_c	0.003172	0.00149	Cholesterol metabolism
HMR_1538	o2_c + h_c + nadph_c + M00940_c -> 2 h2o_c + nadp_c + M00938_c	0.003172	0.00149	Cholesterol metabolism
HMR_1539	o2_c + nadph_c + M00938_c -> h2o_c + nadp_c + for_c + M00942_c	0.003172	0.00149	Cholesterol metabolism
HMR_1540	h_c + nadph_c + M00942_c -> nadp_c + CE2314_c	0.003172	0.00149	Cholesterol metabolism
HMR_1543	o2_c + h_c + nadph_c + CE2314_c -> h2o_c + nadp_c + M00962_c	0.002001	0.000742	Cholesterol metabolism
HMR_1544	o2_c + h_c + nadph_c + M00962_c -> 2 h2o_c + nadp_c + M00958_c	0.002001	0.000742	Cholesterol metabolism
HMR_1545	o2_c + h_c + nadph_c + M00958_c -> h2o_c + nadp_c + M00954_c	0.002001	0.000742	Cholesterol metabolism
HMR_1546	nadp_c + M00954_c -> h_c + nadph_c + co2_c + M00966_c	0.002001	0.000742	Cholesterol metabolism
HMR_1547	h_c + nadph_c + M00966_c -> nadp_c + M00967_c	0.002001	0.000742	Cholesterol metabolism
HMR_1548	o2_c + h_c + nadph_c + M00967_c -> h2o_c + nadp_c + M00964_c	0.002001	0.000742	Cholesterol metabolism
HMR_1549	o2_c + h_c + nadph_c + M00964_c -> 2 h2o_c + nadp_c + M00960_c	0.002001	0.000742	Cholesterol metabolism
HMR_1550	o2_c + h_c + nadph_c + M00960_c -> h2o_c + nadp_c + M00956_c	0.002001	0.000742	Cholesterol metabolism
HMR_1551	nadp_c + M00956_c -> h_c + nadph_c + co2_c + M01068_c	0.002001	0.000742	Cholesterol metabolism
HMR_1552	h_c + nadph_c + M01068_c -> nadp_c + zymstnl_c	0.002001	0.000742	Cholesterol metabolism
HMR_1557	o2_c + h_c + nadh_c + lthstrl_c -> 2 h2o_c + nad_c + 7dhchsterol_c	0.031979	0.008533	Cholesterol metabolism
HMR_1565	h_c + nadph_c + 7dhchsterol_c -> nadp_c + chsterol_c	0.034808	0.015697	Cholesterol metabolism
HMR_1627	atp_c + coa_c + thcholstoic_c -> amp_c + ppi_c + cholcoar_c	0.00078	0.000366	Bile acid synthesis
HMR_1630	cholcoar_c <=> cholcoar_m	0.001992	0.000453	Transport, mitochondrial
HMR_1635	cholcoar_m -> cholcoas_m	0.001811	7.6e-05	Bile acid synthesis
HMR_1637	o2_m + cholcoas_m -> h2o2_m + cholcoads_m	0.001811	7.6e-05	Bile acid synthesis
HMR_1644	h2o_m + cholcoads_m -> HC01459_m	0.001992	0.000453	Steroid metabolism
HMR_1651	nad_m + HC01459_m <=> h_m + nadh_m + cholcoaone_m	0.001992	0.000453	Steroid metabolism
HMR_1653	coa_m + cholcoaone_m -> ppcoa_m + cholcoa_m	0.001992	0.000453	Bile acid synthesis
HMR_1665	cholate_x -> cholate_c	0.009318	0.003478	Transport, peroxisomal
HMR_1701	dhcholestancoa_c <=> dhcholestancoa_x	-0.011192	-0.004649	Transport, peroxisomal
HMR_1706	dhcholoylcoa_x + h2o_x -> thcholoylcoa_x	0.006802	0.002732	Bile acid synthesis
HMR_1735	o2_c + h_c + nadph_c + chsterol_c -> h2o_c + nadp_c + xol24oh_c	0.000398	9.5e-05	Bile acid synthesis
HMR_1737	o2_c + h_c + nadph_c + xol24oh_c -> h2o_c + nadp_c + xoltri24_c	0.000361	0.000149	Bile acid synthesis
HMR_1762	o2_m + h_m + nadph_m + chsterol_m -> h2o_m + nadp_m + M00625_m	0.002514	0.00038	Bile acid synthesis
HMR_1764	M00625_c <=> M00625_m	-0.002514	-0.00038	Transport, mitochondrial
HMR_1765	o2_c + h_c + nadph_c + M00625_c -> h2o_c + nadp_c + xoltri27_c	0.002514	0.00038	Bile acid synthesis
HMR_1766	nad_c + xoltri27_c -> h_c + nadh_c + M00979_c	0.005238	0.001477	Bile acid synthesis
HMR_1767	o2_c + h_c + nadph_c + M00979_c -> h2o_c + nadp_c + M00977_c	0.002923	0.001143	Bile acid synthesis
HMR_1768	h_c + nadph_c + M00977_c -> nadp_c + M01082_c	0.002923	0.001143	Bile acid synthesis
HMR_1769	h_c + nadph_c + M00979_c -> nadp_c + M01084_c	0.002315	0.000333	Bile acid synthesis
HMR_1770	h_c + nadph_c + M01082_c -> nadp_c + xoltetrol_c	0.002923	0.001143	Bile acid synthesis
HMR_1771	h_c + nadph_c + M01084_c -> nadp_c + xol7ah3_c	0.002315	0.000333	Bile acid synthesis
HMR_1785	o2_r + h_r + nadph_r + chsterol_r -> h2o_r + nadp_r + xol27oh_r	0.001339	0.000297	Bile acid synthesis
HMR_1927	o2_m + h_m + nadph_m + chsterol_m -> h2o_m + nadp_m + M00606_m	0.000263	8.4e-05	Steroid metabolism
HMR_1928	o2_m + h_m + nadph_m + M00606_m -> h2o_m + nadp_m + M00579_m	0.000263	8.4e-05	Steroid metabolism
HMR_1929	o2_m + h_m + nadph_m + M00579_m -> 2 h2o_m + nadp_m + 4mptnl_m + prgnlone_m	0.000263	8.4e-05	Steroid metabolism
HMR_1944	o2_c + h_c + nadph_c + prgnlone_c -> h2o_c + nadp_c + 17ahprgnlone_c	0.001409	0.000619	Androgen and estrogen synthesis and metabolism
HMR_1958	o2_c + 2 h_c + 2 nadph_c + 17ahprgnlone_c -> 2 h2o_c + 2 nadp_c + acald_c + dhea_c	0.000318	7.4e-05	Androgen and estrogen synthesis and metabolism
HMR_2002	nadp_c + C03681_c <=> h_c + nadph_c + prgstrn_c	-0.000581	-0.000254	Steroid metabolism
HMR_2007	o2_c + h_c + nadph_c + prgstrn_c -> 11docrtstrn_c + h2o_c + nadp_c	0.000303	8e-05	Steroid metabolism
HMR_2041	h_c + nadph_r + estrone_r -> nadp_r + estradiol_r	207.288	681.348	Steroid metabolism
HMR_2281	o2_c + h_c + nadph_c + tdcoa_c -> 2 h2o_c + nadp_c + M00129_c	0.004409	0.001078	Fatty acid synthesis
HMR_2292	o2_c + h_c + nadph_c + stcoa_c -> 2 h2o_c + nadp_c + M00020_c	0.031054	0.001913	Fatty acid synthesis
HMR_2368	o2_c + h_c + nadph_c + lnlccoa_c -> 2 h2o_c + nadp_c + lnlncgcoa_c	0.023184	0.005449	Fatty acid synthesis
HMR_2391	h_c + nadph_c + CE4835_c -> nadp_c + adrncoa_c	0.044889	0.022422	Fatty acid synthesis
HMR_2395	h_c + adrncoa_c + malcoa_c -> co2_c + coa_c + CE4834_c	0.000264	6.6e-05	Fatty acid synthesis
HMR_2433	h_c + malcoa_c + CE4843_c -> co2_c + coa_c + M00860_c	0.000288	6.1e-05	Fatty acid synthesis
HMR_2434	h_c + nadph_c + M00860_c -> nadp_c + M00085_c	0.000288	6.1e-05	Fatty acid synthesis
HMR_2435	M00085_c -> h2o_c + M03008_c	0.000288	6.1e-05	Fatty acid synthesis
HMR_2436	h_c + nadph_c + M03008_c -> nadp_c + M00023_c	0.000288	6.1e-05	Fatty acid synthesis
HMR_2440	o2_c + lnlc_c -> h_c + C04717_c	0.009414	0.000233	Linoleate metabolism
HMR_2457	o2_c + h_c + nadph_c + lnlc_c -> h2o_c + nadp_c + C14826_c	0.00024	5.7e-05	Linoleate metabolism
HMR_2472	o2_c + h_c + nadph_c + lnlncacoa_c -> 2 h2o_c + nadp_c + strdnccoa_c	0.008375	0.000957	Fatty acid synthesis
HMR_2484	o2_c + h_c + nadph_c + eicostetcoa_c -> 2 h2o_c + nadp_c + tmndnccoa_c	0.018441	0.002638	Fatty acid synthesis
HMR_2495	o2_c + h_c + nadph_c + clpndcoa_c -> 2 h2o_c + nadp_c + c226coa_c	0.00295	0.007641	Fatty acid synthesis
HMR_2530	h_c + lnlncacoa_c + malcoa_c -> co2_c + coa_c + M00869_c	0.000427	0.000128	Fatty acid synthesis
HMR_2533	h_c + nadph_c + M00869_c -> nadp_c + M00086_c	0.000427	0.000128	Fatty acid synthesis
HMR_2535	M00086_c -> h2o_c + M03005_c	0.000427	0.000128	Fatty acid synthesis
HMR_2537	h_c + nadph_c + M03005_c -> nadp_c + M00012_c	0.000427	0.000128	Fatty acid synthesis
HMR_2540	h_c + malcoa_c + M00012_c -> co2_c + coa_c + M00862_c	0.000201	6.3e-05	Fatty acid synthesis
HMR_2541	h_c + nadph_c + M00862_c -> nadp_c + M00712_c	0.000201	6.3e-05	Fatty acid synthesis
HMR_2542	M00712_c -> h2o_c + M03006_c	0.000201	6.3e-05	Fatty acid synthesis
HMR_2543	h_c + nadph_c + M03006_c -> nadp_c + M00343_c	0.000201	6.3e-05	Fatty acid synthesis
HMR_2558	2 h_c + CE7091_c -> 15HPET_c	0.000147	3.3e-05	Fatty acid synthesis
HMR_2571	h2o_r + CE7081_r <=> 2 h_r + CE7091_r	-0.000166	-4e-05	Fatty acid synthesis
HMR_2581	2 o2_c + h_c + nadph_c + tmndnc_c -> h2o_c + nadp_c + CE7088_c	0.000187	2e-05	Fatty acid synthesis
HMR_2611	2 h_c + crn_c + M00129_c <=> coa_c + ttdcrn_c	0.004146	0.000737	Fatty acid oxidation
HMR_2657	crn_c + M00020_c <=> coa_c + odecrn_c	0.032298	0.003352	Fatty acid oxidation
HMR_2668	crn_m + M00127_m <=> coa_m + elaidcrn_m	-0.001227	-0.007022	Transport, mitochondrial
HMR_2733	crn_c + M00012_c <=> coa_c + M00011_c	0.000119	2.9e-05	Fatty acid oxidation
HMR_2734	crn_m + M00011_c <=> crn_c + M00011_m	0.000119	2.9e-05	Transport, mitochondrial
HMR_2735	crn_m + M00012_m <=> coa_m + M00011_m	-0.000119	-2.9e-05	Transport, mitochondrial
HMR_2736	crn_c + M00343_c <=> coa_c + M00342_c	0.000107	3.4e-05	Fatty acid oxidation
HMR_2737	crn_m + M00342_c <=> crn_c + M00342_m	0.000107	3.4e-05	Transport, mitochondrial
HMR_2738	crn_m + M00343_m <=> coa_m + M00342_m	-0.000107	-3.4e-05	Transport, mitochondrial
HMR_2768	crn_c + CE4843_c <=> coa_c + M01770_c	0.000167	6.2e-05	Fatty acid oxidation
HMR_2769	crn_c + M01770_m <=> crn_m + M01770_c	-0.000167	-6.2e-05	Transport, mitochondrial
HMR_2770	crn_m + CE4843_m <=> coa_m + M01770_m	-0.000167	-6.2e-05	Transport, mitochondrial
HMR_2771	crn_c + M00023_c <=> h_c + coa_c + M00022_c	0.000267	5e-05	Fatty acid oxidation
HMR_2772	crn_m + M00022_c <=> crn_c + M00022_m	0.000267	5e-05	Transport, mitochondrial
HMR_2773	crn_m + M00023_m <=> h_m + coa_m + M00022_m	-0.000267	-5e-05	Transport, mitochondrial
HMR_2774	crn_c + CE4847_c <=> coa_c + M00263_c	0.00019	2.3e-05	Fatty acid oxidation
HMR_2775	crn_m + M00263_c <=> crn_c + M00263_m	0.00019	2.3e-05	Transport, mitochondrial
HMR_2776	crn_m + CE4847_m <=> coa_m + M00263_m	-0.00019	-2.3e-05	Transport, mitochondrial
HMR_2817	crn_c + stcrn_r <=> stcrn_c + crn_r	0.001064	0.000137	Transport, endoplasmic reticular
HMR_2819	coa_r + stcrn_r <=> crn_r + stcoa_r	-0.001064	-0.000137	Transport, endoplasmic reticular
HMR_2821	crn_c + odecrn_r <=> odecrn_c + crn_r	-275.058	-707.326	Transport, endoplasmic reticular
HMR_2827	coa_r + odecrn_r <=> crn_r + odecoa_r	275.058	707.326	Transport, endoplasmic reticular
HMR_2857	crn_c + M02637_r <=> crn_r + M02637_c	0.039321	0.008486	Transport, endoplasmic reticular
HMR_2859	coa_r + M02637_r <=> crn_r + lnlncacoa_r	-0.039321	-0.008486	Transport, endoplasmic reticular
HMR_3021	CE4855_c <=> CE4855_x	9.9e-05	2.5e-05	Transport, peroxisomal
HMR_3053	11 nad_x + 11 coa_x + 7 o2_x + 11 h2o_x + CE4855_x -> 11 h_x + 11 nadh_x + 12 accoa_x + 7 h2o2_x	9.9e-05	2.5e-05	Fatty acid oxidation
HMR_3149	fad_m + occoa_m -> fadh2_m + HC01415_m	0.113057	0.252648	Fatty acid oxidation
HMR_3194	fad_m + M02616_m -> fadh2_m + M00056_m	0.009074	0.000117	Fatty acid oxidation
HMR_3195	h2o_m + M00056_m -> M00792_m	0.009074	0.000117	Fatty acid oxidation
HMR_3196	nad_m + M00792_m -> h_m + nadh_m + M00889_m	0.009074	0.000117	Fatty acid oxidation
HMR_3197	coa_m + M00889_m -> accoa_m + M02107_m	0.009074	0.000117	Fatty acid oxidation
HMR_3198	fad_m + M02107_m -> fadh2_m + M00048_m	0.009074	0.000117	Fatty acid oxidation
HMR_3199	h2o_m + M00048_m -> M00782_m	0.009074	0.000117	Fatty acid oxidation
HMR_3200	nad_m + M00782_m -> h_m + nadh_m + M00877_m	0.009074	0.000117	Fatty acid oxidation
HMR_3201	coa_m + M00877_m -> accoa_m + M02694_m	0.009074	0.000117	Fatty acid oxidation
HMR_3202	fad_m + M02694_m -> fadh2_m + M00063_m	0.009074	0.000117	Fatty acid oxidation
HMR_3203	h2o_m + M00063_m -> M00797_m	0.009074	0.000117	Fatty acid oxidation
HMR_3204	nad_m + M00797_m -> h_m + nadh_m + M00899_m	0.009074	0.000117	Fatty acid oxidation
HMR_3205	coa_m + M00899_m -> accoa_m + ppcoa_m	0.009074	0.000117	Fatty acid oxidation
HMR_3407	8 h2o_m + 8 nad_m + 8 coa_m + 7 fad_m + M00127_m -> 8 h_m + 8 nadh_m + 9 accoa_m + 7 fadh2_m	0.001227	0.007022	Fatty acid oxidation
HMR_3423	9 h2o_m + 9 nad_m + 9 coa_m + 7 fad_m + CE4843_m -> 9 h_m + 9 nadh_m + 10 accoa_m + 7 fadh2_m	0.000167	6.2e-05	Fatty acid oxidation
HMR_3424	10 h2o_m + 10 nad_m + 10 coa_m + 8 fad_m + M00023_m -> 10 h_m + 10 nadh_m + 11 accoa_m + 8 fadh2_m	0.000267	5e-05	Fatty acid oxidation
HMR_3425	10 h2o_m + 10 nad_m + 10 coa_m + 7 fad_m + CE4847_m -> 10 h_m + 10 nadh_m + 11 accoa_m + 7 fadh2_m	0.00019	2.3e-05	Fatty acid oxidation
HMR_3431	9 h2o_m + 9 nad_m + 9 coa_m + 6 fad_m + M00012_m -> 9 h_m + 9 nadh_m + 10 accoa_m + 6 fadh2_m	0.000119	2.9e-05	Fatty acid oxidation
HMR_3432	10 h2o_m + 10 nad_m + 10 coa_m + 7 fad_m + M00343_m -> 10 h_m + 10 nadh_m + 11 accoa_m + 7 fadh2_m	0.000107	3.4e-05	Fatty acid oxidation
HMR_3475	accoa_x + h2o_x -> h_x + coa_x + ac_x	0.042391	0.006306	Fatty acid oxidation
HMR_3662	chsterol_r + strdnccoa_r -> coa_r + M01473_r	0.01514	0.006162	Cholesterol metabolism
HMR_3721	h2o_r + M01473_r -> h_r + chsterol_r + strdnc_r	0.01514	0.006162	Cholesterol metabolism
HMR_4079	h2o_c + bamppald_c + nadp_c -> 2 h_c + nadph_c + ala_B_c	0.00546	0.000653	Beta-Alanine metabolism
HMR_4124	h_r + udpglcur_r -> co2_r + udpxyl_r	0.001523	0.000519	Aminosugar metabolism
HMR_4422	h_e + orn_e -> ptrc_e + co2_e	0.01089	0.004928	Arginine and proline metabolism
HMR_4702	o2_c + nadph_c + hgentis_c -> h2o_c + nadp_c + co2_c + HC01522_c	0.000271	9.7e-05	Tyrosine metabolism
HMR_4777	o2_m + akg_m + pro__L_m -> co2_m + succ_m + 4hpro_LT_m	0.00634	0.02955	Arginine and proline metabolism
HMR_4816	3 h2o_c + ahdt_c -> 2 h_c + 3 pi_c + HC01361_c	0.0002	9.1e-05	Tetrahydrobiopterin metabolism
HMR_5387	h2o_c + dkmpp_c -> pi_c + M00245_c	0.001168	0.000288	Methionine and cysteine metabolism
HMR_5389	o2_c + M00245_c -> 2 h_c + for_c + 2kmb_c	0.001168	0.000288	Methionine and cysteine metabolism
HMR_6611	h2o_c + o2_c + urate_c <=> h2o2_c + C11821_c	0.000315	0.000111	Purine catabolism
HMR_6647	h2o_r + nad_r + retinal_r -> 2 h_r + nadh_r + retn_r	31.8288	15.7113	Vitamin A metabolism
HMR_6729	o2_c + 2 h_c + tyr__L_c -> h2o_c + 34dhphe_c	0.001796	0.000504	Phenylalanine metabolism
HMR_6747	h2o_c + o2_c + mepi_c -> h2o2_c + 3m4hpga_c + mma_c	0.000576	0.000228	Phenylalanine metabolism
HMR_6782	h_c + nadh_c + 34hpp_c -> nad_c + 34hpl_c	0.007254	0.002641	Phenylalanine metabolism
HMR_6785	h2o_c + nad_c + coa_c + coucoa_c -> h_c + nadh_c + accoa_c + 4hbzcoa_c	0.010313	0.003519	Phenylalanine metabolism
HMR_6786	h2o_c + 4hbzcoa_c -> h_c + coa_c + 4hbz_c	0.010313	0.003519	Phenylalanine metabolism
HMR_6874	o2_c + tyr__L_c -> h2o_c + dopaqn_c	0.001205	0.000256	Phenylalanine metabolism
HMR_6876	2c23dh56dhoxin_c + dopaqn_c <=> 34dhphe_c + L_dpchrm_c	-0.004571	-0.029012	Phenylalanine metabolism
HMR_7197	ser__L_c -> h2o_c + Ser_Gly_Ala_X_Gly_c	0.000935	0.000389	O-glycan metabolism
HMR_7198	Ser_Gly_Ala_X_Gly_l <=> Ser_Gly_Ala_X_Gly_r	0.011156	0.004863	Transport, lysosomal
HMR_7711	amp_c <=> amp_l	0.050175	0.012132	Transport, lysosomal
HMR_7715	ump_c <=> ump_l	0.023189	0.007048	Transport, lysosomal
HMR_7720	cmp_c <=> cmp_l	0.023145	0.004953	Transport, lysosomal
HMR_7727	gmp_c <=> gmp_l	0.127518	0.052097	Transport, lysosomal
HMR_7757	h_c + succoa_c <=> h_m + succoa_m	0.034671	0.520761	Transport, mitochondrial
HMR_7906	HC01361_c <=> HC01361_e	0.0002	9.1e-05	Transport, extracellular
HMR_9019	cdp_c -> cdp_m	0.009693	0.002353	Transport, mitochondrial
HMR_9627	galgluside_hs_r <=> galgluside_hs_c	0.026783	0.01195	Transport, endoplasmic reticular
HMR_9628	gthox_r <=> gthox_c	0.000281	0.000134	Transport, endoplasmic reticular
HMR_9634	ethamp_r <=> ethamp_c	0.005552	0.001902	Transport, endoplasmic reticular
HMR_9638	4abutn_c <=> 4abutn_e	-0.009671	-0.002625	Transport, extracellular
HMR_9639	CE0074_c <=> CE0074_e	0.000403	9.6e-05	Transport, extracellular
HMR_9644	M01881_c <=> M01881_e	0.000116	3.9e-05	Transport, extracellular
HMR_9647	M03131_c <=> M03131_e	9.3e-05	2.8e-05	Transport, extracellular
HMR_9652	homoval_c -> homoval_e	8.76117	29.7569	Transport, extracellular
HMR_9716	CE1589_r <=> CE1589_c	6.2e-05	1e-05	Transport, endoplasmic reticular
HMR_9720	dolichol__L_c -> dolichol__L_e	6.2e-05	2e-05	Transport, extracellular
HMR_9803	2 h_m + nadph_m + malcoa_m <=> h2o_m + nadp_m + M03168_m	0.03576	0.013406	Propanoate metabolism
HMR_9804	nadp_m + 3hpcoa_m <=> h_m + nadph_m + M03168_m	-0.03576	-0.013406	Propanoate metabolism
HMR_9805	h2o_c + g3pc_c -> h_c + cholp_c + glyc_c	0.023675	0.008315	Glycerophospholipid metabolism
HOMOVALte	homoval_c + akg_e <=> akg_c + homoval_e	-8.76069	-29.7568	Transport, extracellular
HOXG	3 o2_c + 5 h_c + 3 nadph_c + pheme_c -> 3 h2o_c + 3 nadp_c + biliverd_c + co_c + fe2_c	0.001253	0.000395	Heme degradation
HPACtr	4hphac_c <=> 4hphac_e	0.000755	0.000277	Transport, extracellular
HPYRR2x_1	3 h_c + nadh_c + 2 hpyr_c -> nad_c + 2 glyc__S_c	0.002511	0.000372	Glyoxylate and dicarboxylate metabolism
HS1ly	h2o_l + hs_deg1_l -> h_l + so4_l + hs_deg2_l	0.001422	0.000573	Heparan sulfate degradation
HS2ly	h2o_l + hs_deg6_l -> h_l + so4_l + hs_deg7_l	0.001422	0.000573	Heparan sulfate degradation
HS3ly	h2o_l + hs_deg12_l -> h_l + so4_l + hs_deg13_l	0.001422	0.000573	Heparan sulfate degradation
HS4ly	h2o_l + hs_deg18_l -> h_l + so4_l + hs_deg19_l	0.001422	0.000573	Heparan sulfate degradation
HSAT1ly	accoa_c + hs_deg2_l -> coa_c + h_l + hs_deg3_l	0.001422	0.000573	Heparan sulfate degradation
HSAT2ly	accoa_c + hs_deg7_l -> coa_c + h_l + hs_deg8_l	0.001422	0.000573	Heparan sulfate degradation
HSAT3ly	accoa_c + hs_deg13_l -> coa_c + h_l + hs_deg14_l	0.001422	0.000573	Heparan sulfate degradation
HSAT4ly	accoa_c + hs_deg19_l -> coa_c + h_l + hs_deg20_l	0.001422	0.000573	Heparan sulfate degradation
HSD11B2r	h_r + nadh_r + cortsn_r <=> nad_r + crtsl_r	995.861	-442.058	Steroid metabolism
HSD17B2r	h_r + nadh_r + andrstndn_r -> nad_r + tststerone_r	0.001877	0.00068	Steroid metabolism
HSD17B3r	h_r + nadph_r + andrstndn_r -> nadp_r + tststerone_r	0.000816	0.000203	Steroid metabolism
HSD17B9r	1.5 o2_r + andrstrn_r + h_r + nadph_r -> 2 h2o_r + nadp_r + eandrstrn_r	0.002712	0.001074	Steroid metabolism
HSD3B11	nad_c + prgnlone_c -> h_c + nadh_c + prgstrn_c	0.00203	0.000858	Steroid metabolism
HSD3B11r	nad_r + prgnlone_r -> h_r + nadh_r + prgstrn_r	0.00241	0.000872	Steroid metabolism
HSD3B13	nad_c + 17ahprgnlone_c -> h_c + nadh_c + 17ahprgstrn_c	0.000239	2.6e-05	Steroid metabolism
HSD3B13r	nad_r + 17ahprgnlone_r -> h_r + nadh_r + 17ahprgstrn_r	0.000415	5.8e-05	Steroid metabolism
HSD3B3r	h_r + nadph_r + eandrstrn_r -> h2o_r + nadp_r + andrstandn_r	0.001952	0.000531	Steroid metabolism
HSPASEly	h2o_l + hspg_l -> Ser_Gly_Ala_X_Gly_l + hs_l	0.001422	0.000573	Heparan sulfate degradation
HSPGt	hspg_g -> hspg_e	0.001422	0.000573	Transport, extracellular
HSPGtly	hspg_e -> hspg_l	0.001422	0.000573	Transport, lysosomal
Htg	h_g <=> h_c	-0.515201	-0.170266	Transport, golgi apparatus
Htmi	h_i -> h_m	5.38617	0.284173	Transport, mitochondrial
HXAND	h2o_c + nad_c + hxan_c <=> h_c + nadh_c + xan_c	0.192226	0.035468	Nucleotide interconversion
HXANtx	hxan_c -> hxan_x	0.000372	6.5e-05	Transport, peroxisomal
HXAt3	hxa_c <=> hxa_e	0.091531	0.02125	Transport, extracellular
ICDHyr	nadp_c + icit_c -> nadph_c + akg_c + co2_c	38.2135	5.16418	Citric acid cycle
IDOAASE1ly	h2o_l + hs_deg4_l -> hs_deg5_l + idour_l	0.001422	0.000573	Heparan sulfate degradation
IDOAASE2ly	h2o_l + hs_deg16_l -> idour_l + hs_deg17_l	0.001422	0.000573	Heparan sulfate degradation
IDOAASE3ly	h2o_l + hs_deg22_l -> idour_l + hs_deg23_l	0.001422	0.000573	Heparan sulfate degradation
IDOAASE4ly	h2o_l + cs_b_deg3_l -> cs_a_deg3_l + idour_l	0.000835	0.000383	Chondroitin sulfate degradation
IDOURte	idour_e <=> idour_c	-0.005101	-0.002102	Transport, extracellular
IDOURtly	h_c + idour_c <=> h_l + idour_l	-0.005101	-0.002102	Transport, lysosomal
IMPC	h2o_c + imp_c <=> fprica_c	-0.008042	-0.002457	Purine synthesis
IMPtr	imp_e <=> imp_c	-0.000183	-7.2e-05	Transport, extracellular
INOSTO	o2_c + inost_c -> h2o_c + h_c + glcur_c	0.010059	0.002648	Inositol phosphate metabolism
INSK	atp_c + ins_c -> h_c + adp_c + imp_c	0.041999	0.018221	Purine synthesis
IPDDIx	ipdp_x <=> dmpp_x	0.089454	0.042812	Cholesterol metabolism
ISOBUTte	CE4969_c -> CE4969_e	0.001456	0.000548	Transport, extracellular
ISOBUTtm	CE4969_m -> CE4969_c	0.001456	0.000548	Transport, mitochondrial
KDNH	h2o_c + kdnp_c -> pi_c + kdn_c	0.002144	0.000558	Aminosugar metabolism
L_LACtcm	lac__L_c -> lac__L_m	1.50157	0.664644	Transport, mitochondrial
L_LACtm	h_c + lac__L_c -> h_m + lac__L_m	0.04175	0.002466	Transport, mitochondrial
LACROX	o2_c + CE5665_c -> h2o2_c + 23dh1i56dio_c	0.02956	0.010246	Tyrosine metabolism
LANOSTt	lanost_e -> lanost_c	-0.001266	-0.000386	Transport, extracellular
LCADi	h2o_c + nad_c + lald__L_c -> 2 h_c + nadh_c + lac__L_c	0.258427	0.096456	Pyruvate metabolism
LCAT18e	chsterol_e + pchol_hs_e -> xolest2_hs_e + pchol2linl_hs_e	2.8e-05	5e-06	Cholesterol metabolism
LCAT1e	chsterol_e + pchol_hs_e -> lpchol_hs_e + xolest2_hs_e	0.002991	0.000829	Fatty acid oxidation
LCAT23e	chsterol_e + pchol_hs_e -> lpchol_hs_e + xolest183_hs_e	0.020381	0.006592	Cholesterol metabolism
LCAT27e	chsterol_e + pchol_hs_e -> lpchol_hs_e + xolest204_hs_e	0.000126	1.5e-05	Cholesterol metabolism
LCAT34e	chsterol_e + pchol_hs_e -> xolest2_hs_e + pcholn204_hs_e	3.3e-05	5e-06	Cholesterol metabolism
LCAT44e	chsterol_e + pe_hs_e -> xolest2_hs_e + pe12_hs_e	5.7e-05	1.8e-05	Cholesterol metabolism
LCAT47e	chsterol_e + pe_hs_e -> xolest2_hs_e + pe15_hs_e	5.2e-05	1.8e-05	Cholesterol metabolism
LCAT52e	chsterol_e + pchol_hs_e -> xolest2_hs_e + pcholn281_hs_e	2.6e-05	6e-06	Cholesterol metabolism
LCAT54e	chsterol_e + pe_hs_e -> xolest2_hs_e + pepalm_hs_e	4e-05	1.1e-05	Cholesterol metabolism
LCAT9e	chsterol_e + pe_hs_e -> xolest2_hs_e + pelinl_hs_e	4.1e-05	9e-06	Cholesterol metabolism
LDH_Lm	nad_m + lac__L_m <=> h_m + nadh_m + pyr_m	1.55639	0.677744	Pyruvate metabolism
LEUKTRB4WCOOHt	h2o_c + atp_c + leuktrB4wcooh_c -> h_c + adp_c + pi_c + leuktrB4wcooh_e	0.000153	5.2e-05	Transport, extracellular
LEUKTRB4WOHt	h2o_c + atp_c + leuktrB4woh_c -> h_c + adp_c + pi_c + leuktrB4woh_e	0.000457	0.0001	Transport, extracellular
LEUKTRB4WOHtr	h2o_r + atp_r + leuktrB4woh_r -> adp_r + h_r + pi_r + leuktrB4woh_c	0.00017	1.6e-05	Transport, extracellular
LINKDEG1ly	3 h2o_l + hs_deg25_l -> 2 gal_l + glcur_l + xyl__D_l	0.001422	0.000573	Heparan sulfate degradation
LINKDEG3ly	4 h2o_l + cs_c_deg5_l -> h_l + so4_l + 2 gal_l + glcur_l + xyl__D_l	0.003892	0.001731	Chondroitin sulfate degradation
LINKDEG4ly	5 h2o_l + cs_e_deg7_l -> 2 h_l + 2 so4_l + 2 gal_l + glcur_l + xyl__D_l	0.001937	0.000742	Chondroitin sulfate degradation
LINOFATPtc	atp_c + coa_c + lnlc_e -> amp_c + ppi_c + lnlccoa_c	0.056939	0.027729	Transport, extracellular
LNLCCPT2	coa_m + lnlccrn_m <=> crn_m + lnlccoa_m	0.042776	0.020291	Fatty acid oxidation
LNLCt	lnlc_e <=> lnlc_c	0.153628	0.04859	Transport, extracellular
LNS14DMr	3 o2_r + 2 h_r + 3 nadph_r + lanost_r -> 4 h2o_r + 3 nadp_r + 44mctr_r + for_r	0.10993	0.03634	Cholesterol metabolism
LNSTLS	Ssq23epx_c -> lanost_c	0.004313	0.001349	Cholesterol metabolism
LNSTLSr	Ssq23epx_r -> lanost_r	0.112714	0.038517	Cholesterol metabolism
LPASE	h2o_c + lpchol_hs_c -> h_c + Rtotal_c + g3pc_c	0.036363	0.012963	Glycerophospholipid metabolism
LPCHOLt	lpchol_hs_e <=> lpchol_hs_c	0.02597	0.008313	Transport, extracellular
LPS3	h2o_c + mag_hs_c -> h_c + Rtotal2_c + glyc_c	0.005371	0.001093	Triacylglycerol synthesis
LPS4e	h2o_e + pglyc_hs_e -> h_e + 1glyc_hs_e + Rtotal2_e	9.5e-05	3e-05	Triacylglycerol synthesis
LPS5e	h2o_e + dag_hs_e -> h_e + Rtotal_e + magpalm_hs_e	0.0003	1e-05	Glycerophospholipid metabolism
LPS6e	h2o_e + dag_hs_e -> h_e + Rtotal_e + magste_hs_e	8.9e-05	1.4e-05	Glycerophospholipid metabolism
LSTO1r	o2_r + h_r + nadph_r + chlstol_r -> 2 h2o_r + nadp_r + ddsmsterol_r	0.028768	0.005509	Cholesterol metabolism
LSTO2r	o2_r + h_r + nadph_r + lthstrl_r -> 7dhchsterol_r + 2 h2o_r + nadp_r	0.036278	0.015047	Cholesterol metabolism
LTA4H	h2o_c + leuktrA4_c -> leuktrB4_c	0.000416	5.2e-05	Eicosanoid metabolism
LTHSTRLtr	lthstrl_c <=> lthstrl_r	-0.044884	-0.015784	Transport, endoplasmic reticular
MACACI	4mlacac_c -> 4fumacac_c	0.006223	0.033445	Tyrosine metabolism
MAN1PT	h_c + gtp_c + man1p_c -> ppi_c + gdpmann_c	0.000426	8.4e-05	Fructose and mannose metabolism
MAN1PT2	h_c + gdp_c + man1p_c -> pi_c + gdpmann_c	0.003623	0.001241	Fructose and mannose metabolism
MAN6PI	man6p_c <=> f6p_c	-0.006194	-0.001882	Fructose and mannose metabolism
MAOLNOR	h2o_c + o2_c + normete__L_c -> h2o2_c + nh4_c + 3m4hpga_c	0.000521	0.000178	Tyrosine metabolism
MCD	h_c + malcoa_c -> co2_c + accoa_c	0.018217	0.004261	Fatty acid oxidation
MCITS	h2o_c + oaa_c + ppcoa_c -> h_c + 2mcit_c + coa_c	0.002739	0.000542	Propanoate metabolism
MDRPD	5mdru1p_c -> h2o_c + dkmpp_c	0.017091	0.003957	Arginine and proline metabolism
ME1m	nad_m + mal__L_m -> nadh_m + co2_m + pyr_m	0.090568	0.00206	Pyruvate metabolism
ME2	nadp_c + mal__L_c -> pyr_c + nadph_c + co2_c	0.203368	0.026322	Pyruvate metabolism
ME2m	nadp_m + mal__L_m -> nadph_m + co2_m + pyr_m	0.074522	0.003072	Pyruvate metabolism
MEOHt2	meoh_e <=> meoh_c	-0.003068	-0.000683	Transport, extracellular
METAT	h2o_c + atp_c + met__L_c -> pi_c + amet_c + ppi_c	0.070665	0.026312	Methionine and cysteine metabolism
METS	5mthf_c + hcys__L_c -> h_c + met__L_c + thf_c	0.047749	0.019702	Methionine and cysteine metabolism
METtm	met__L_c -> met__L_m	0.033969	0.008917	Transport, mitochondrial
MEV_Rt	mev__R_c <=> mev__R_e	0.048039	0.01078	Transport, extracellular
MEVK1	atp_c + mev__R_c -> h_c + adp_c + 5pmev_c	0.450036	0.156485	Squalene and cholesterol synthesis
MEVK1x	atp_x + mev__R_x -> h_x + adp_x + 5pmev_x	0.289045	0.098617	Cholesterol metabolism
MGCHrm	h2o_m + 3mgcoa_m <=> hmgcoa_m	-0.001446	0.037043	Valine, leucine, and isoleucine metabolism
MGSA	dhap_c -> pi_c + mthgxl_c	0.024596	0.010009	Pyruvate metabolism
MI145PP	h2o_c + mi145p_c -> pi_c + mi14p_c	0.023693	0.007802	Inositol phosphate metabolism
MI14P4P	h2o_c + mi14p_c -> pi_c + mi1p__D_c	0.024156	0.007371	Inositol phosphate metabolism
MI1PP	h2o_c + mi1p__D_c -> pi_c + inost_c	0.066626	0.029549	Inositol phosphate metabolism
MI1PS	g6p_c -> mi1p__D_c	0.002809	0.000985	Inositol phosphate metabolism
MI3PP	h2o_c + mi3p__D_c -> pi_c + inost_c	0.014549	0.005576	Inositol phosphate metabolism
MI3PS	g6p_c -> mi3p__D_c	0.008982	0.001905	Inositol phosphate metabolism
MLTHFte	h_e + mlthf_e -> h_c + mlthf_c	0.024168	0.005179	Transport, extracellular
MMALtm	HC00900_m <=> HC00900_c	96.0255	29.4938	Transport, mitochondrial
MMCDm	h_m + mmcoa__S_m -> co2_m + ppcoa_m	0.018139	0.005978	Valine, leucine, and isoleucine metabolism
MMMm	mmcoa__R_m <=> succoa_m	0.231637	-2.33741	Valine, leucine, and isoleucine metabolism
MMSAD1m	nad_m + coa_m + 2mop_m -> nadh_m + co2_m + ppcoa_m	0.0037	0.00034	Valine, leucine, and isoleucine metabolism
MTAP	pi_c + 5mta_c -> ade_c + 5mdr1p_c	0.017091	0.003957	Arginine and proline metabolism
MTHGXLt	mthgxl_c -> mthgxl_e	0.002961	0.000813	Transport, extracellular
MTRI	5mdr1p_c <=> 5mdru1p_c	0.017091	0.003957	Arginine and proline metabolism
MVLACc	h_c + mev__R_c -> h2o_c + mvlac_c	0.012497	0.002069	Cholesterol metabolism
MVLACte	mvlac_c -> mvlac_e	0.012497	0.002069	Transport, extracellular
NACASPAH	h2o_c + Nacasp_c -> asp__L_c + ac_c	0.065219	0.005711	Alanine and aspartate metabolism
NACASPt	3 na1_c + Nacasp_c <=> 3 na1_e + Nacasp_e	0.009945	0.000767	Transport, extracellular
NACASPtm	Nacasp_m -> Nacasp_c	0.075164	0.006478	Transport, mitochondrial
NACHEX23ly	h2o_l + ksii_core2_deg4_l -> acgam_l + ksii_core2_deg5_l	0.002233	7.8e-05	Keratan sulfate degradation
NACHEX27ly	h2o_l + ha_deg1_l -> acgam_l + ha_pre1_l	0.011028	0.001819	Hyaluronan metabolism
NACHEX4ly	h2o_l + cs_c_deg1_l -> acgal_l + cs_c_deg2_l	0.002522	0.00107	Chondroitin sulfate degradation
NACHEX5ly	h2o_l + cs_c_deg4_l -> acgal_l + cs_c_deg5_l	0.00248	0.001066	Chondroitin sulfate degradation
NACHEX8ly	h2o_l + cs_e_deg2_l -> acgal_l + cs_e_deg3_l	0.001861	0.000707	Chondroitin sulfate degradation
NACHEX9ly	h2o_l + cs_e_deg6_l -> acgal_l + cs_e_deg7_l	0.001808	0.000105	Chondroitin sulfate degradation
NACHEXA20ly	2 h2o_l + ksii_core2_deg3_l -> h_l + acgam_l + so4_l + ksii_core2_deg5_l	7.7e-05	0.001225	Keratan sulfate degradation
NACHEXA5ly	2 h2o_l + cs_d_l -> h_l + acgal_l + so4_l + cs_d_deg2_l	0.00114	0.000541	Chondroitin sulfate degradation
NACHEXA6ly	2 h2o_l + cs_d_deg4_l -> h_l + acgal_l + so4_l + cs_d_deg6_l	0.001156	0.000539	Chondroitin sulfate degradation
NACHEXA8ly	3 h2o_l + cs_e_deg4_l -> 2 h_l + acgal_l + 2 so4_l + cs_e_deg7_l	0.00013	0.000637	Chondroitin sulfate degradation
NACVANALAm	accoa_m + CE2176_m -> h_m + coa_m + nacvanala_m	0.000554	0.000127	Tyrosine metabolism
NACVANALAte	nacvanala_c -> nacvanala_e	0.000554	0.000127	Transport, extracellular
NACVANALAtm	nacvanala_m -> nacvanala_c	0.000554	0.000127	Transport, mitochondrial
NADPN	h2o_c + nadp_c -> h_c + adprbp_c + ncam_c	2.8e-05	9e-06	NAD metabolism
NAt3_1g	na1_c + h_g <=> h_c + na1_g	1.30508	0.556349	Transport, golgi apparatus
NDP7ex	h2o_e + udp_e -> h_e + pi_e + ump_e	0.011688	0.002674	Nucleotide interconversion
NDP8ex	h2o_e + utp_e -> h_e + pi_e + udp_e	0.011719	0.00268	Nucleotide interconversion
NDPK8n	atp_n + dadp_n <=> datp_n + adp_n	-935.164	-112.168	Nucleotide interconversion
NEU25	h2o_c + gm2_hs_c -> acnam_c + ga2_hs_c	0.011722	0.002462	Sphingolipid metabolism
NEU310e	h2o_e + gd1c_hs_e -> acnam_e + gm1b_hs_e	0.006292	0.002677	Sphingolipid metabolism
NEU39e	h2o_e + gm1b_hs_e -> acnam_e + ga1_hs_e	0.006272	0.00267	Sphingolipid metabolism
NH4tp	nh4_c <=> nh4_x	-0.203891	-3.2572	Transport, peroxisomal
NORANMT	amet_c + nrpphr_c -> h_c + ahcys_c + adrnl_c	0.001068	0.000409	Tyrosine metabolism
NOt	no_e <=> no_c	-0.001081	-0.00052	Transport, extracellular
NT5C	h2o_c + nicrnt_c -> pi_c + nicrns_c	0.046363	0.005198	NAD metabolism
NTD1	h2o_c + dump_c -> pi_c + duri_c	0.01884	0.002995	Pyrimidine catabolism
NTD11	h2o_c + imp_c -> pi_c + ins_c	0.240799	0.086921	Purine catabolism
NTD1m	h2o_m + dump_m -> pi_m + duri_m	0.82146	0.335472	Nucleotide interconversion
NTD2	h2o_c + ump_c -> pi_c + uri_c	0.018209	0.004513	Pyrimidine catabolism
NTD2e	h2o_e + ump_e -> pi_e + uri_e	0.011687	0.002669	Nucleotide interconversion
NTD2l	h2o_l + ump_l -> pi_l + uri_l	0.023189	0.007048	Pyrimidine catabolism
NTD3	h2o_c + dcmp_c -> pi_c + dcyt_c	0.019526	0.002445	Pyrimidine catabolism
NTD4	h2o_c + cmp_c -> pi_c + cytd_c	0.016852	0.00335	Pyrimidine catabolism
NTD4l	h2o_l + cmp_l -> pi_l + cytd_l	0.023145	0.004953	Pyrimidine catabolism
NTD5	h2o_c + dtmp_c -> pi_c + thymd_c	0.018301	0.056047	Pyrimidine catabolism
NTD5m	h2o_m + dtmp_m -> pi_m + thymd_m	0.050768	0.186391	Nucleotide interconversion
NTD6	h2o_c + damp_c -> pi_c + dad_2_c	0.042687	0.016401	Nucleotide interconversion
NTD7	h2o_c + amp_c -> pi_c + adn_c	0.102462	0.038621	Nucleotide interconversion
NTD7l	h2o_l + amp_l -> pi_l + adn_l	0.050175	0.012132	Purine catabolism
NTD9	h2o_c + gmp_c -> pi_c + gsn_c	0.110248	0.032094	Nucleotide interconversion
NTD9l	h2o_l + gmp_l -> pi_l + gsn_l	0.127518	0.052097	Purine catabolism
O2Stx	o2s_c <=> o2s_x	0.001156	0.002318	Transport, peroxisomal
O2ter	o2_c <=> o2_r	0.808666	0.289079	Transport, endoplasmic reticular
O2tp	o2_c <=> o2_x	0.384463	2.78195	Transport, peroxisomal
OAADC	h_c + oaa_c -> pyr_c + co2_c	0.163454	0.047311	Miscellaneous
OAAt_1	h_c + oaa_c <=> h_e + oaa_e	0.011513	0.000564	Transport, extracellular
OAGD3te	oagd3_hs_c <=> oagd3_hs_e	0.000122	4e-05	Transport, extracellular
OAGT3te	oagt3_hs_c <=> oagt3_hs_e	0.000139	4.3e-05	Transport, extracellular
OBDHc	nad_c + 2obut_c + coa_c -> nadh_c + co2_c + ppcoa_c	13.4621	6.31732	Glycine, serine, alanine, and threonine metabolism
OBDHm	nad_m + coa_m + 2obut_m <=> nadh_m + co2_m + ppcoa_m	-13.4104	-6.26893	Propanoate metabolism
OCBTm	orn_m + cbp_m -> h_m + pi_m + citr__L_m	0.005289	0.002353	Urea cycle
OCTAt	octa_e <=> octa_c	0.045103	0.183959	Transport, extracellular
ORNDC	h_c + orn_c -> co2_c + ptrc_c	0.014043	0.004819	Urea cycle
ORNTArm	akg_m + orn_m <=> glu__L_m + glu5sa_m	-0.028761	-0.011069	Urea cycle
OXAtp	oxa_x -> oxa_c	0.0021	0.000452	Transport, peroxisomal
P45011A1m	2 o2_m + h_m + nadph_m + chsterol_m -> 2 h2o_m + nadp_m + 4mptnl_m + prgnlone_m	0.010582	0.005099	Steroid metabolism
P45017A3r	o2_r + h_r + nadph_r + prgstrn_r -> h2o_r + nadp_r + 17ahprgstrn_r	0.002112	0.000723	Steroid metabolism
P45017A4r	0.5 o2_r + h_r + nadph_r + 17ahprgstrn_r -> acald_r + h2o_r + nadp_r + andrstndn_r	0.002144	0.000572	Steroid metabolism
P45019A2r	2 o2_r + nadph_r + tststerone_r -> 2 h2o_r + nadp_r + estradiol_r + for_r	0.001181	0.000388	Steroid metabolism
P45027A11m	o2_m + h_m + nadph_m + xoltriol_m -> h2o_m + nadp_m + xoltetrol_m	0.000896	0.000304	Bile acid synthesis
P4504F121r	o2_r + arachd_r + h_r + nadph_r -> h2o_r + nadp_r + wharachd_r	7.6e-05	1.5e-05	Eicosanoid metabolism
P4504F122r	o2_r + h_r + nadph_r + leuktrB4_r -> h2o_r + nadp_r + leuktrB4woh_r	0.00017	1.6e-05	Eicosanoid metabolism
P4507A1r	o2_r + h_r + nadph_r + chsterol_r -> h2o_r + nadp_r + xol7a_r	0.00151	0.000519	Bile acid synthesis
P4507B12r	o2_r + h_r + nadph_r + xol27oh_r -> h2o_r + nadp_r + xoltri27_r	0.002901	0.00125	Bile acid synthesis
P5CRm	2 h_m + nadph_m + 1pyr5c_m -> nadp_m + pro__L_m	0.089794	0.015863	Arginine and proline metabolism
P5CRxm	2 h_m + nadh_m + 1pyr5c_m -> nad_m + pro__L_m	0.01558	0.00163	Arginine and proline metabolism
PA_HStn	pa_hs_c <=> pa_hs_n	-0.027184	-0.010359	Transport, nuclear
PAFABCt	h2o_c + atp_c + paf_hs_c -> h_c + adp_c + pi_c + paf_hs_e	0.344962	0.145735	Transport, extracellular
PAFH	h2o_c + paf_hs_c -> h_c + ac_c + ak2lgchol_hs_c	0.040646	0.00383	Glycerophospholipid metabolism
PAFHe	h2o_e + paf_hs_e -> h_e + ac_e + ak2lgchol_hs_e	0.019283	0.00178	Glycerophospholipid metabolism
PAFS	accoa_c + ak2lgchol_hs_c -> coa_c + paf_hs_c	0.05993	0.00561	Glycerophospholipid metabolism
PAFt	paf_hs_e -> paf_hs_c	0.325678	0.143955	Transport, extracellular
PAIL_hs_SECt	pail_hs_c -> pail_hs_e	7.3e-05	2e-05	Transport, extracellular
PAPSR	paps_c + trdrd_c -> 2 h_c + pap_c + so3_c + trdox_c	0.044535	0.011482	Methionine and cysteine metabolism
PAPStg	paps_c <=> paps_g	0.068605	0.031617	Transport, golgi apparatus
PAPtg	pap_g -> pap_c	0.068605	0.031617	Transport, golgi apparatus
PCHOLHSTDe_1	pchol_hs_c -> pchol_hs_e	0.025349	0.008019	Transport, extracellular
PCm	pyr_m + atp_m + hco3_m -> h_m + adp_m + pi_m + oaa_m	0.179553	0.417815	Pyruvate metabolism
PCt	h2o_c + atp_c + pchol_hs_c -> h_c + adp_c + pi_c + pchol_hs_e	0.003921	0.001749	Transport, extracellular
PDHm	nad_m + coa_m + pyr_m -> nadh_m + co2_m + accoa_m	1.57651	0.297086	Glycolysis/gluconeogenesis
PEPCK_re	oaa_c + gtp_c -> co2_c + pep_c + gdp_c	0.059196	0.026043	Glycolysis/gluconeogenesis
PGL	h2o_c + 6pgl_c -> h_c + 6pgc_c	0.071688	0.008261	Pentose phosphate pathway
PGLc	3 h2o_c + 3 6pgl_c -> 3 h_c + 3 6pgc_c	0.002232	0.000375	Pentose phosphate pathway
PGLYCtm	pglyc_hs_m <=> pglyc_hs_c	6.9e-05	1.9e-05	Transport, mitochondrial
PGM	2pg_c <=> 3pg_c	0.514525	2.03093	Glycolysis/gluconeogenesis
PGMT	g1p_c <=> g6p_c	-0.172411	-0.065769	Glycolysis/gluconeogenesis
PGPP_hsc	h2o_m + pgp_hs_m -> pi_m + pglyc_hs_m	6.9e-05	1.9e-05	Glycerophospholipid metabolism
PGPPT	cdpdag_hs_c + glyc3p_c -> h_c + cmp_c + pgp_hs_c	7.9e-05	2.6e-05	Glycerophospholipid metabolism
PGS	2 o2_c + h_c + nadph_c + arachd_c -> h2o_c + nadp_c + prostgh2_c	0.000328	5.2e-05	Eicosanoid metabolism
PHCRMter	phcrm_hs_c -> phcrm_hs_r	0.001415	0.000461	Transport, endoplasmic reticular
PHEMEtm	pheme_m <=> pheme_c	0.000412	0.000199	Transport, mitochondrial
PHSGPL11c	phsph1p_c -> ethamp_c + hhxdcal_c	0.00297	0.0014	Sphingolipid metabolism
PHSPHINGStr	phsphings_r -> phsphings_c	0.001415	0.000461	Transport, endoplasmic reticular
PI45PLC	h2o_c + pail45p_hs_c -> h_c + dag_hs_c + mi145p_c	0.032987	0.013609	Inositol phosphate metabolism
PI4P5K	atp_c + pail4p_hs_c -> h_c + adp_c + pail45p_hs_c	0.017169	0.003127	Glycerophospholipid metabolism
PI4PLC	h2o_c + pail4p_hs_c -> h_c + dag_hs_c + mi14p_c	0.022874	0.009651	Inositol phosphate metabolism
PIK4	atp_c + pail_hs_c -> h_c + adp_c + pail4p_hs_c	0.011579	0.001517	Glycerophospholipid metabolism
PItg	pi_g -> pi_c	0.348326	0.171813	Transport, golgi apparatus
PMANM	man1p_c <=> man6p_c	-0.00405	-0.001324	Fructose and mannose metabolism
PMEVK	atp_c + 5pmev_c -> adp_c + 5dpmev_c	0.450036	0.156485	Squalene and cholesterol synthesis
PMEVKx	atp_x + 5pmev_x -> adp_x + 5dpmev_x	0.289045	0.098617	Cholesterol metabolism
PMI12346PH	h2o_c + ppmi12346p_c -> h_c + pi_c + minohp_c	0.023138	0.003968	Inositol phosphate metabolism
PMI12346PS	atp_c + minohp_c -> adp_c + ppmi12346p_c	0.038842	0.008797	Inositol phosphate metabolism
PNTEH	h2o_c + ptth_c -> pnto__R_c + cysam_c	0.00388	0.000952	CoA catabolism
PPAer	h2o_r + ppi_r -> h_r + 2 pi_r	1.35185	0.460098	Miscellaneous
PPAP	h2o_c + pa_hs_c -> pi_c + dag_hs_c	0.034305	0.012218	Triacylglycerol synthesis
PPBNGS	2 5aop_c -> 2 h2o_c + h_c + ppbng_c	0.009411	0.004324	Heme synthesis
PPBNGte	ppbng_c <=> ppbng_e	0.000497	0.000238	Transport, extracellular
PPItx	ppi_c <=> ppi_x	-0.177441	-0.064336	Transport, peroxisomal
PPM	r1p_c <=> r5p_c	-0.015943	0.045739	Pentose phosphate pathway
PPM2	2dr1p_c <=> 2dr5p_c	0.061343	-0.00194	Pentose phosphate pathway
PPPG9tm	pppg9_c <=> pppg9_m	0.000627	0.000211	Heme synthesis
PPPGO2_1	3 o2_c + pppg9_c -> 3 h2o2_c + ppp9_c	0.000542	0.000197	Heme synthesis
PPPGOm	3 o2_m + 2 pppg9_m -> 6 h2o_m + 2 ppp9_m	0.000313	0.000105	Heme synthesis
PRAGSr	atp_c + gly_c + pram_c -> h_c + adp_c + pi_c + gar_c	0.008088	0.002468	Purine synthesis
PRAIS	atp_c + fpram_c -> 2 h_c + adp_c + pi_c + air_c	0.008088	0.002468	Purine synthesis
PRASCSi	atp_c + asp__L_c + 5aizc_c -> h_c + adp_c + pi_c + 25aics_c	0.008088	0.002468	Purine synthesis
PRDX	h2o2_c + meoh_c -> 2 h2o_c + fald_c	0.003048	0.007166	Miscellaneous
PRFGS	h2o_c + atp_c + gln__L_c + fgam_c -> h_c + adp_c + pi_c + glu__L_c + fpram_c	0.008088	0.002468	Purine synthesis
PRGNLONEtm	prgnlone_c <=> prgnlone_m	-0.010845	-0.005184	Transport, mitochondrial
PRGSTRNt	prgstrn_e <=> prgstrn_c	-0.00074	-0.000358	Transport, extracellular
PROAKGOX1	o2_c + akg_c + pro__L_c -> co2_c + succ_c + 4hpro_LT_c	0.004569	0.034486	Arginine and proline metabolism
PROD2	fad_c + pro__L_c -> h_c + fadh2_c + 1pyr5c_c	945.385	164.45	Arginine and proline metabolism
PROD2m	fad_m + pro__L_m -> h_m + fadh2_m + 1pyr5c_m	0.140601	0.016298	Arginine and proline metabolism
PSDm_hs	h_m + ps_hs_m -> co2_m + pe_hs_m	0.003059	0.000999	Glycerophospholipid metabolism
PSDm_hsc	h_c + ps_hs_c -> co2_c + pe_hs_c	0.019996	0.00459	Glycerophospholipid metabolism
PSFLIPm	h2o_c + atp_c + ps_hs_c -> h_c + adp_c + pi_c + ps_hs_m	0.003059	0.000999	Transport, mitochondrial
PSSA1_hs	ser__L_c + pchol_hs_c <=> chol_c + ps_hs_c	0.060974	0.023148	Glycerophospholipid metabolism
PTPATe	h_e + atp_e + pan4p_e -> ppi_e + dpcoa_e	4.4e-05	1.5e-05	Transport, extracellular
PUNP5	pi_c + ins_c <=> hxan_c + r1p_c	0.209212	0.073123	Purine catabolism
PUNP6	pi_c + din_c <=> 2dr1p_c + hxan_c	0.011164	0.005101	Purine catabolism
PYRt2m	h_c + pyr_c -> h_m + pyr_m	0.288139	0.066568	Transport, mitochondrial
R_group_phosphotase_1	atp_c + coa_c + Rtotal_c -> amp_c + ppi_c + Rtotalcoa_c	0.075524	0.02794	Miscellaneous
R_group_phosphotase_2	atp_c + coa_c + Rtotal2_c -> amp_c + ppi_c + Rtotal2coa_c	0.021476	0.008655	Miscellaneous
r0016	4 h_e + 4 fe2_e + o2_e -> 2 h2o_e + 4 fe3_e	0.023649	0.008342	Miscellaneous
r0068	coa_c + HC01672_c -> h_c + accoa_c + amp_c	0.029008	0.005805	Miscellaneous
r0082	h_c + HC01434_c -> akg_c + co2_c	3.33102	26.5687	Miscellaneous
r0084	h_x + HC01434_x -> akg_x + co2_x	37.6175	11.414	Miscellaneous
r0097	h_c + atp_c + ac_c -> ppi_c + HC01672_c	0.029008	0.005805	Miscellaneous
r0142	h2o_m + o2_m + so3_m -> h2o2_m + so4_m	0.029226	0.003836	Methionine and cysteine metabolism
r0145	2 o2_c + 2 nadph_c + arg__L_c -> 2 h2o_c + 2 nadp_c + citr__L_c + no_c	0.000841	0.00017	Arginine and proline metabolism
r0186	h2o_c + ethamp_c -> nh4_c + pi_c + acald_c	0.004174	0.001305	Glycerophospholipid metabolism
r0205	q10_m + glyc3p_c -> dhap_c + q10h2_m	0.036875	0.00448	Oxidative phosphorylation
r0242	h2o_e + dhap_e <=> pi_e + dha_e	0.011966	0.002752	Miscellaneous
r0281	h2o_e + o2_e + ptrc_e -> nh4_e + h2o2_e + 4abutn_e	0.011271	0.002924	Methionine and cysteine metabolism
r0310	pmtcoa_m + q10_m -> hdd2coa_m + q10h2_m	0.034015	0.014961	Fatty acid oxidation
r0321	coa_m + acac_m + atp_m -> aacoa_m + amp_m + ppi_m	0.006347	0.013207	Cholesterol metabolism
r0354	itp_c + glc__D_c -> h_c + idp_c + g6p_c	0.029245	0.004855	Glycolysis/gluconeogenesis
r0357	itp_c + fru_c -> h_c + idp_c + f6p_c	0.022159	0.005551	Fructose and mannose metabolism
r0383	h_m + pyr_m + lpam_m -> co2_m + HC00682_m	1.08112	0.397354	Miscellaneous
r0386	h_m + 4mop_m + lpam_m -> co2_m + HC01377_m	0.00715	0.019416	Miscellaneous
r0398	h_c + nadph_c + dhbpt_c -> nadp_c + thbpt_c	0.000354	9.7e-05	Tetrahydrobiopterin metabolism
r0422	nadp_c + icit_c <=> h_c + nadph_c + HC01434_c	3.33102	26.5687	Miscellaneous
r0424	nadp_x + icit_x <=> h_x + nadph_x + HC01434_x	37.6175	11.414	Miscellaneous
r0431_1	h_c + crn_c + malcoa_c <=> coa_c + HC10859_c	-0.319822	-0.120233	Fatty acid oxidation
r0432_1	h_m + malcoa_m + crn_m <=> coa_m + HC10859_m	0.329496	0.128217	Fatty acid oxidation
r0440	crn_x + lnlccoa_x -> coa_x + lnlccrn_x	0.030419	0.012536	Fatty acid oxidation
r0450	L2aadp_m + akg_m <=> 2oxoadp_m + glu__L_m	84.6677	33.6525	Lysine metabolism
r0451	h_m + 2oxoadp_m + lpam_m -> co2_m + HC01712_m	0.03616	0.145638	Miscellaneous
r0541	h_m + glutcoa_m + q10_m -> co2_m + b2coa_m + q10h2_m	0.039117	0.140045	Tryptophan metabolism
r0555	coa_m + HC00682_m -> accoa_m + dhlam_m	1.08112	0.397354	Miscellaneous
r0557	coa_m + HC01712_m -> glutcoa_m + dhlam_m	0.03616	0.145638	Miscellaneous
r0558	h2o_c + nad_c + HC01522_c <=> 2 h_c + nadh_c + HC00460_c	0.000271	9.7e-05	Miscellaneous
r0596	h2o_m + 3hpcoa_m -> h_m + coa_m + 3hpp_m	0.03576	0.013406	CoA synthesis
r0627	h2o_e + HC01444_e <=> gal_e + glyc_e	-0.000595	-0.000111	Miscellaneous
r0642	h2o_c + nad_c + 2mop_c <=> 2 h_c + nadh_c + HC00900_c	-95.9655	-29.4935	Miscellaneous
r0655	ivcoa_m + q10_m -> 3mb2coa_m + q10h2_m	0.014196	0.037597	Valine, leucine, and isoleucine metabolism
r0656	coa_m + HC01377_m -> ivcoa_m + dhlam_m	0.00715	0.019416	Miscellaneous
r0672	nadp_r + xol25oh_r <=> h_r + nadph_r + xol7aone_r	0.001191	0.000209	Bile acid synthesis
r0706	o2_x + cholcoar_x -> h2o2_x + cholcoads_x	0.001897	5.7e-05	Bile acid synthesis
r0739	nad_c + xol7ah3_c <=> h_c + nadh_c + xol7ah2al_c	0.218264	0.0376	Bile acid synthesis
r0782	h_c + nadh_c + gdpddman_c -> nad_c + gdpfuc_c	0.000648	0.000189	Aminosugar metabolism
r0786	sphs1p_c -> ethamp_c + HC02228_c	0.079086	0.034441	Sphingolipid metabolism
r0886	cmp_c <=> cmp_r	-0.016067	-0.003923	Transport, endoplasmic reticular
r0892	utp_c <=> utp_e	0.012224	0.002762	Transport, extracellular
r0907	ptrc_m <=> ptrc_c	0.001243	0.00055	Transport, mitochondrial
r1003	crn_c + lnlccrn_x -> crn_x + lnlccrn_c	0.030419	0.012536	Transport, peroxisomal
r1005	crn_c + HC10859_m <=> crn_m + HC10859_c	0.329496	0.128217	Transport, mitochondrial
r1011	dhcholestanate_c -> dhcholestanate_r	0.000408	0.000161	Transport, endoplasmic reticular
r1012	h2o_r + dhcholestancoa_r + atp_r -> dhcholestancoa_x + adp_r + h_r + pi_r	0.000408	0.000161	Transport, peroxisomal
r1020	xol7ah3_m <=> xol7ah3_c	0.216189	0.037456	Transport, mitochondrial
r1117	dtmp_c <=> dtmp_m	-0.025203	0.157597	Transport, mitochondrial
r1134	2 o2_r + h_r + nadph_r + 44mzym_r -> 2 h2o_r + nadp_r + 4mzym_int1_r	0.108771	0.035959	Miscellaneous
r1135	3 h_r + nadp_r + 4mzym_int2_r <=> nadph_r + HC02110_r	0.080352	0.018651	Miscellaneous
r1146	2 h2o_r + HC02110_r -> 6 h_r + co2_r + zymst_r	0.080352	0.018651	Transport, mitochondrial
r1155	h_c + 2obut_c -> h_m + 2obut_m	9.98578	2.07216	Transport, mitochondrial
r1159	cdpchol_c <=> cdpchol_r	0.016067	0.003923	Transport, endoplasmic reticular
r1164	chsterol_r + pmtcoa_r -> coa_r + HC02020_r	0.043172	0.01303	Miscellaneous
r1167	chsterol_r + odecoa_r -> coa_r + HC02023_r	275.065	707.332	Miscellaneous
r1169	chsterol_r + lnlncgcoa_r -> coa_r + HC02025_r	0.046313	0.008792	Miscellaneous
r1172	h2o_r + HC02020_r -> h_r + chsterol_r + hdca_r	0.04264	0.012886	Miscellaneous
r1177	h2o_r + HC02023_r -> h_r + chsterol_r + ocdcea_r	275.065	707.332	Miscellaneous
r1181	h2o_r + HC02025_r -> h_r + chsterol_r + lnlnca_r	0.046313	0.008792	Miscellaneous
r1253	atp_r + 8 h_r + coa_r + strdnc_r -> amp_r + ppi_r + stcoa_r	0.001064	0.000137	Fatty acid oxidation
r1254	8 h_c + atp_c + coa_c + strdnc_c -> amp_c + ppi_c + stcoa_c	0.000193	4.4e-05	Fatty acid oxidation
r1257	atp_r + coa_r + lnlc_r -> amp_r + ppi_r + lnlccoa_r	0.072342	0.032302	Fatty acid oxidation
r1380	h_r + nadph_r + zymst_r -> nadp_r + zymstnl_r	0.013799	0.0036	Cholesterol metabolism
r1446	btcoa_m + q10_m -> b2coa_m + q10h2_m	0.019328	0.236549	Miscellaneous
r1447	q10_m + ddcacoa_m -> q10h2_m + dd2coa_m	0.046629	0.005545	Fatty acid oxidation
r1448	q10_m + occoa_m -> q10h2_m + HC01415_m	0.080036	0.019616	Fatty acid oxidation
r1449	q10_m + tdcoa_m -> q10h2_m + HC01412_m	0.02414	0.00769	Fatty acid oxidation
r1450	q10_m + hxcoa_m -> q10h2_m + hx2coa_m	0.031456	0.009384	Fatty acid oxidation
r1451	q10_m + dcacoa_m -> q10h2_m + dc2coa_m	0.033869	0.011205	Fatty acid oxidation
r1454	h_c + 2obut_m -> h_m + 2obut_c	23.3962	8.34109	Transport, mitochondrial
r1456	h_c + phe__L_m -> h_m + phe__L_c	44.2431	11.6817	Transport, mitochondrial
r1457	h_c + nadph_c + HC02228_c -> nadp_c + hxdcal_c	0.079086	0.034441	Sphingolipid metabolism
r1472	fad_m + odecoa_m -> fadh2_m + HC10856_m	0.051204	0.02279	Fatty acid oxidation
r1474	h2o_m + HC10856_m -> HC10857_m	0.051204	0.02279	Fatty acid oxidation
r1477	nad_m + HC10857_m -> h_m + nadh_m + HC10858_m	0.051204	0.02279	Fatty acid oxidation
r1481	coa_m + HC10858_m -> accoa_m + hdcoa_m	0.040732	0.009974	Fatty acid oxidation
r1501	2 na1_e + HC02195_e -> 2 na1_c + HC02195_c	0.013612	0.003147	Transport, extracellular
r2089	2hb_c + ppa_e <=> 2hb_e + ppa_c	-499.459	-57.5575	Transport, extracellular
r2165	hco3_c + tdchola_e + HC02201_c -> hco3_e + tdchola_c + HC02201_e	667.351	321.673	Transport, extracellular
r2197	hco3_c + gthrd_c + prostge2_e <=> hco3_e + prostge2_c + gthrd_e	-118.564	-709.265	Transport, extracellular
r2221	hco3_c + leuktrC4_e + HC02199_c -> hco3_e + leuktrC4_c + HC02199_e	791.789	255.168	Transport, extracellular
r2226	hco3_c + estrones_e + HC02201_c -> hco3_e + estrones_c + HC02201_e	864.495	351.062	Transport, extracellular
r2259	hco3_c + HC02201_c + HC02202_e -> hco3_e + HC02201_e + HC02202_c	869.995	387.355	Transport, extracellular
r2305	hco3_c + prostgi2_e + HC02199_c -> hco3_e + prostgi2_c + HC02199_e	706.169	336.069	Transport, extracellular
r2381	h_c + akg_m + cit_c -> h_m + akg_c + cit_m	140.284	17.7629	Transport, mitochondrial
r2384	h_c + cit_c + oxa_m -> h_m + cit_m + oxa_c	51.8151	16.2796	Transport, mitochondrial
r2385	h_c + akg_m + icit_c -> h_m + akg_c + icit_m	37.2485	8.72067	Transport, mitochondrial
r2386	h_c + icit_c + succ_m -> h_m + icit_m + succ_c	15.8744	95.8974	Transport, mitochondrial
r2387	h_c + mal__L_m + icit_c -> h_m + icit_m + mal__L_c	112.464	438.552	Transport, mitochondrial
r2388	h_c + icit_c + oxa_m -> h_m + icit_m + oxa_c	20.1593	8.00313	Transport, mitochondrial
r2389	h_c + akg_m + HC00342_c -> h_m + akg_c + HC00342_m	66.0207	8.1179	Transport, mitochondrial
r2390	h_c + succ_m + HC00342_c -> h_m + succ_c + HC00342_m	115.481	8.15966	Transport, mitochondrial
r2395	h_c + lys__L_m + arg__L_c -> h_m + lys__L_c + arg__L_m	37.7134	131.357	Transport, mitochondrial
r2403	h_c + lys__L_c + orn_m -> h_m + orn_c + lys__L_m	149.419	74.5644	Transport, mitochondrial
r2410	h_c + lys__L_c + citr__L_m -> h_m + lys__L_m + citr__L_c	2.05572	4.89817	Transport, mitochondrial
r2411	h_c + arg__L_c + citr__L_m -> h_m + arg__L_m + citr__L_c	179.836	4.6653	Transport, mitochondrial
r2416	h_c + his__L_m -> h_m + his__L_c	38.0174	77.4329	Transport, mitochondrial
r2518	h2o_c + atp_c + dhcholestanate_c -> h_c + adp_c + pi_c + dhcholestanate_x	0.216358	0.036288	Transport, peroxisomal
RE0452M	datp_m + dtmp_m <=> dadp_m + dtdp_m	-0.049389	-0.018123	Pyrimidine synthesis
RE0512M	nad_m + CE2421_m -> h_m + nadh_m + CE0713_m	0.001388	0.003447	Fatty acid oxidation
RE0688E	h2o_e + o2_e + sprm_e -> nh4_e + h2o2_e + CE1935_e	0.00078	0.000196	Urea cycle
RE0828E	h2o_e + o2_e + spmd_e -> nh4_e + h2o2_e + CE1939_e	0.00075	0.000252	Urea cycle
RE1134C	o2_c + nadph_c + 17ahprgnlone_c -> h2o_c + nadp_c + ac_c + dhea_c	0.000269	5.2e-05	Steroid metabolism
RE1266C_1	o2_c + 4mop_c -> h_c + co2_c + CE2028_c	0.004593	0.000554	Valine, leucine, and isoleucine metabolism
RE1441R_1	atp_r + pail_hs_r -> adp_r + h_r + pail5p_hs_r	0.031444	0.005463	Phosphatidylinositol phosphate metabolism
RE1448R_1	h2o_r + pail5p_hs_r <=> pi_r + pail_hs_r	0.031444	0.005463	Phosphatidylinositol phosphate metabolism
RE1516M	fad_m + lnlccoa_m <=> fadh2_m + CE2434_m	0.001388	0.003447	Fatty acid oxidation
RE1517M	fad_m + CE0849_m <=> fadh2_m + CE2433_m	0.001388	0.003447	Fatty acid oxidation
RE1518M	fad_m + CE0785_m <=> fadh2_m + CE2432_m	-0.175844	-0.073211	Fatty acid oxidation
RE1520M	h2o_m + C05279_m <=> CE2420_m	0.001608	0.003619	Fatty acid oxidation
RE1521M	h2o_m + CE2432_m <=> CE2417_m	-0.022763	-0.008178	Fatty acid oxidation
RE1522M	h2o_m + CE2433_m <=> CE2418_m	0.001608	0.003619	Fatty acid oxidation
RE1523M	h2o_m + CE2434_m <=> CE2421_m	0.001388	0.003447	Fatty acid oxidation
RE1525M	nad_m + CE2418_m <=> h_m + nadh_m + CE2422_m	0.001608	0.003619	Fatty acid oxidation
RE1526M	nad_m + CE2417_m <=> h_m + nadh_m + CE2424_m	-0.022763	-0.008178	Fatty acid oxidation
RE1527M	nad_m + CE2420_m <=> h_m + nadh_m + CE0693_m	0.001608	0.003619	Fatty acid oxidation
RE1530M	dgtp_m + duri_m <=> h_m + dgdp_m + dump_m	0.817074	0.333846	Pyrimidine synthesis
RE1531M	coa_m + CE0713_m <=> accoa_m + CE0849_m	0.001388	0.003447	Fatty acid oxidation
RE1532M	coa_m + CE2422_m <=> accoa_m + CE0785_m	0.001608	0.003619	Fatty acid oxidation
RE1533M	coa_m + CE2424_m <=> accoa_m + C05280_m	-0.022763	-0.008178	Fatty acid oxidation
RE1534M	coa_m + CE0693_m <=> accoa_m + dece4coa_m	0.001608	0.003619	Fatty acid oxidation
RE1573M	C05280_m <=> C05279_m	-0.022763	-0.008178	Fatty acid oxidation
RE1803C	o2_c + h_c + nadph_c + xol27oh_c -> h2o_c + nadp_c + xoltri27_c	0.000213	7.4e-05	Bile acid synthesis
RE1807M	h2o_m + nadp_m + xol7ah2al_m <=> 2 h_m + nadph_m + dhcholestanate_m	-0.241664	-0.051065	Bile acid synthesis
RE1834X	h2o_x + cholcoa_x <=> h_x + coa_x + cholate_x	0.009318	0.003478	Bile acid synthesis
RE1836C	o2_c + coa_c + dhcholestancoa_c -> h2o_c + ppcoa_c + dcholcoa_c	0.012265	0.005929	Bile acid synthesis
RE1846C	taur_c + CE1589_c <=> h_c + coa_c + tdechola_c	0.000115	1.5e-05	Bile acid synthesis
RE1915C	cys__L_c + dopaqn_c <=> CE1261_c	-0.011904	-0.00498	Tyrosine metabolism
RE1916C	gthrd_c + dopaqn_c <=> CE5026_c	0.011904	0.00498	Tyrosine metabolism
RE1918C	dopa_c + acald_c <=> h2o_c + C09642_c	0.002134	0.000499	Tyrosine metabolism
RE1919C	pyr_c + dopa_c <=> h2o_c + CE5626_c	0.00939	0.000183	Tyrosine metabolism
RE1921C	CE5626_c <=> 2 h_c + co2_c + CE5629_c	0.00939	0.000183	Tyrosine metabolism
RE1923C	amet_c + C09642_c -> h_c + ahcys_c + CE4890_c	0.000739	0.000198	Tyrosine metabolism
RE1925C	3moxtyr_c + acald_c <=> h2o_c + CE4890_c	-0.000531	-0.000136	Tyrosine metabolism
RE2030M	accoa_m + met__L_m <=> h_m + coa_m + C02712_m	0.033969	0.008917	Methionine and cysteine metabolism
RE2111M	3mb2coa_m + gly_m <=> h_m + coa_m + CE2026_m	0.000289	0.000144	Glycine, serine, alanine, and threonine metabolism
RE2112R	h2o_r + nadp_r + cholate_r -> o2_r + h_r + nadph_r + dchac_r	0.000429	0.000179	Bile acid synthesis
RE2122C	amet_c + 34dhphe_c -> h_c + ahcys_c + CE2176_c	0.002074	0.000329	Tyrosine metabolism
RE2130C	dopa_c + fald_c <=> h2o_c + CE2172_c	0.000221	7.8e-05	Tyrosine metabolism
RE2235R	o2_r + h_r + nadph_r + estrone_r -> h2o_r + nadp_r + C05300_r	0.000395	0.000155	Androgen and estrogen synthesis and metabolism
RE2346C	CE2576_c <=> h2o_c + CE2577_c	0.009319	0.00019	Linoleate metabolism
RE2405C	udpglcur_c + CE1926_c -> udp_c + CE5854_c	0.023946	0.001355	Miscellaneous
RE2407C	h_c + nadph_c + lanost_c <=> nadp_c + C05109_c	0.002001	0.000742	Cholesterol metabolism
RE2427M	ivcoa_m + gly_m <=> h_m + coa_m + CE4968_m	0.001857	0.000273	Glycine, serine, alanine, and threonine metabolism
RE2428M	2mbcoa_m + gly_m <=> h_m + coa_m + CE4970_m	0.000715	0.15052	Glycine, serine, alanine, and threonine metabolism
RE2429M	ibcoa_m + gly_m <=> h_m + coa_m + CE4969_m	0.001456	0.000548	Glycine, serine, alanine, and threonine metabolism
RE2541C	h2o_c + CE5854_c <=> h_c + glcur_c + CE1926_c	0.023946	0.001355	Miscellaneous
RE2624X	CE5166_x <=> cholcoar_x	-0.000104	-0.001561	Fatty acid oxidation
RE2635C	atp_c + coa_c + dchac_c -> amp_c + ppi_c + CE1589_c	5.3e-05	5e-06	Bile acid synthesis
RE2635R	atp_r + coa_r + dchac_r -> amp_r + ppi_r + CE1589_r	6.2e-05	1e-05	Bile acid synthesis
RE2640C	h2o_c + C02712_c <=> ac_c + met__L_c	0.033969	0.008917	Methionine and cysteine metabolism
RE2644C	h2o_c + CE1556_c <=> ac_c + asn__L_c	-0.00046	-0.000186	Urea cycle
RE2675C_1	o2_c + h_c + nadh_c + dhcrm_hs_c -> 2 h2o_c + nad_c + crm_hs_c	0.010885	0.001533	Sphingolipid metabolism
RE2675C2	o2_c + h_c + nadph_c + dhcrm_hs_c -> 2 h2o_c + nadp_c + crm_hs_c	0.0061	0.000886	Glycosphingolipid metabolism
RE2888C_1	h2o2_c + urate_c <=> 2 h_c + urea_c + CE0074_c	0.000403	9.6e-05	Purine catabolism
RE2998M	o2_m + CE0785_m -> h2o2_m + CE2432_m	0.177452	0.07683	Fatty acid oxidation
RE2999M	CE2432_m <=> CE5117_m	0.024371	0.011797	Fatty acid oxidation
RE3000M	CE5117_m <=> CE5118_m	0.024371	0.011797	Fatty acid oxidation
RE3001M	h_m + nadph_m + CE5118_m <=> nadp_m + CE5119_m	0.024371	0.011797	Fatty acid oxidation
RE3003M	CE5120_m <=> CE5119_m	-0.024371	-0.011797	Fatty acid oxidation
RE3004M	h2o_m + CE5120_m <=> CE4790_m	0.024371	0.011797	Fatty acid oxidation
RE3005M	nad_m + CE4790_m <=> h_m + nadh_m + CE4792_m	0.024371	0.011797	Fatty acid oxidation
RE3006M	coa_m + CE4792_m <=> accoa_m + CE4794_m	0.024371	0.011797	Fatty acid oxidation
RE3011M	nad_m + leuktrB4woh_m <=> h_m + nadh_m + CE2053_m	0.000201	5.4e-05	Eicosanoid metabolism
RE3012C	h2o_c + nad_c + CE2053_c <=> 2 h_c + nadh_c + leuktrB4wcooh_c	-0.000216	-4.2e-05	Eicosanoid metabolism
RE3012M	h2o_m + nad_m + CE2053_m <=> 2 h_m + nadh_m + leuktrB4wcooh_m	0.000201	5.4e-05	Eicosanoid metabolism
RE3033C	o2_c + 15HPET_c -> h2o2_c + CE2567_c	0.000104	2.2e-05	Arachidonic acid metabolism
RE3036C	15HPET_c <=> CE7172_c	0.000193	3.1e-05	Arachidonic acid metabolism
RE3038C	h2o_c + CE2567_c <=> C06315_c	9.7e-05	-3e-06	Arachidonic acid metabolism
RE3044C	o2_c + 2 CE7172_c -> 2 C06315_c	8.4e-05	1e-05	Arachidonic acid metabolism
RE3106C	h_c + nadph_c + CE4812_c <=> nadp_c + eicostetcoa_c	0.05127	0.017584	Fatty acid oxidation
RE3110C	h_c + strdnccoa_c + malcoa_c -> co2_c + coa_c + CE4811_c	0.05127	0.017584	Fatty acid oxidation
RE3112C	h_c + nadph_c + CE4811_c <=> nadp_c + CE4810_c	0.05127	0.017584	Fatty acid oxidation
RE3113C	CE4810_c <=> h2o_c + CE4812_c	0.05127	0.017584	Fatty acid oxidation
RE3114R	atp_r + coa_r + lnlnca_r -> amp_r + ppi_r + lnlncacoa_r	0.039321	0.008486	Fatty acid oxidation
RE3151C	h_c + arachdcoa_c + malcoa_c -> co2_c + coa_c + CE4833_c	0.044889	0.022422	Fatty acid oxidation
RE3152C	h_c + nadph_c + CE4833_c <=> nadp_c + CE4831_c	0.044889	0.022422	Fatty acid oxidation
RE3153C	CE4831_c <=> h2o_c + CE4835_c	0.044889	0.022422	Fatty acid oxidation
RE3154C	h_c + nadph_c + CE4834_c <=> nadp_c + CE4849_c	0.000264	6.6e-05	Fatty acid oxidation
RE3161C	h_c + lnlccoa_c + malcoa_c -> co2_c + coa_c + CE4841_c	0.000703	0.000197	Fatty acid oxidation
RE3162C	h_c + nadph_c + CE4841_c <=> nadp_c + CE4840_c	0.000703	0.000197	Fatty acid oxidation
RE3163C	CE4840_c <=> h2o_c + CE4842_c	0.000703	0.000197	Fatty acid oxidation
RE3164C	h_c + nadph_c + CE4842_c <=> nadp_c + CE4843_c	0.000641	0.000178	Fatty acid oxidation
RE3165C	h_c + dlnlcgcoa_c + malcoa_c -> co2_c + coa_c + CE4845_c	0.000206	7.2e-05	Fatty acid oxidation
RE3166C	h_c + nadph_c + CE4845_c <=> nadp_c + CE4844_c	0.000206	7.2e-05	Fatty acid oxidation
RE3167C	CE4844_c <=> h2o_c + CE4846_c	0.000206	7.2e-05	Fatty acid oxidation
RE3168C	h_c + nadph_c + CE4846_c <=> nadp_c + CE4847_c	0.000206	7.2e-05	Fatty acid oxidation
RE3169C	h_c + nadph_c + CE4852_c <=> nadp_c + CE4854_c	0.000339	0.0001	Fatty acid oxidation
RE3170C	h_c + eicostetcoa_c + malcoa_c -> co2_c + coa_c + CE4850_c	0.000339	0.0001	Fatty acid oxidation
RE3171C	h_c + nadph_c + CE4850_c <=> nadp_c + CE4848_c	0.000339	0.0001	Fatty acid oxidation
RE3172C	CE4848_c <=> h2o_c + CE4852_c	0.000339	0.0001	Fatty acid oxidation
RE3173C	h_c + nadph_c + CE4853_c <=> nadp_c + CE4855_c	0.000383	8.4e-05	Fatty acid oxidation
RE3174C	h_c + malcoa_c + CE4854_c -> co2_c + coa_c + CE4851_c	0.000119	1.8e-05	Fatty acid oxidation
RE3175C	h_c + nadph_c + CE4851_c <=> nadp_c + CE4849_c	0.000119	1.8e-05	Fatty acid oxidation
RE3176C	CE4849_c <=> h2o_c + CE4853_c	0.000383	8.4e-05	Fatty acid oxidation
RE3198C	h_c + nadh_c + L_dpchrm_c <=> nad_c + 2c23dh56dhoxin_c	-0.012453	-0.060994	Tyrosine metabolism
RE3247X	o2_x + CE5166_x -> h2o2_x + cholcoads_x	0.000104	0.001561	Fatty acid oxidation
RE3286C	o2_c + arachd_c + fadh2_c -> h2o_c + fad_c + C14768_c	0.00014	7e-06	Arachidonic acid metabolism
RE3288C	o2_c + arachd_c + fadh2_c -> h2o_c + fad_c + C14769_c	8.6e-05	1.3e-05	Arachidonic acid metabolism
RE3352C	h2o_c + C11821_c <=> co2_c + alltn_c	0.000315	0.000111	Purine catabolism
RE3411C_1	h2o_c + h_c + C04717_c <=> CE2576_c + C01601_c	0.009319	0.00019	Linoleate metabolism
RE3413C	CE2006_c <=> CE6506_c	-0.009319	-0.00019	Linoleate metabolism
RE3417C_1	CE6504_c <=> 3 h_c + CE6506_c + C08261_c	0.009319	0.00019	Linoleate metabolism
RE3420C_1	CE6504_c <=> 5 h_c + CE2577_c + C08261_c	-0.009319	-0.00019	Linoleate metabolism
RE3434C	o2_c + h_c + nadph_c + CE4988_c -> h2o_c + nadp_c + CE4989_c	0.000167	4e-05	Eicosanoid metabolism
RE3435C	o2_c + h_c + nadph_c + CE5945_c -> h2o_c + nadp_c + CE5946_c	0.000167	4e-05	Eicosanoid metabolism
RE3436C	o2_c + h_c + nadph_c + CE4989_c -> h2o_c + nadp_c + CE5945_c	0.000167	4e-05	Eicosanoid metabolism
RE3437C	CE5946_c <=> h2o_c + h_c + CE5947_c	0.000167	4e-05	Eicosanoid metabolism
RE3470M	nadp_m + leuktrB4_m <=> h_m + nadph_m + CE7097_m	-0.000212	-6.8e-05	Arachidonic acid metabolism
RE3476C	nadp_c + C04805_c <=> h_c + nadph_c + CE2084_c	0.000224	6.9e-05	Arachidonic acid metabolism
RE3476M	nadp_m + C04805_m <=> h_m + nadph_m + CE2084_m	0.000212	6.8e-05	Arachidonic acid metabolism
RE3485C	o2_c + tmndnc_c -> CE6508_c	0.000167	4.8e-05	Eicosanoid metabolism
RE3488R	o2_r + tmndnc_r -> CE7091_r	0.000166	4e-05	Eicosanoid metabolism
RE3490C	15HPET_c <=> h2o_c + CE7082_c	0.000529	4.4e-05	Eicosanoid metabolism
RE3493C	2 h_c + CE6508_c <=> h2o_c + CE7085_c	0.0001	2.5e-05	Eicosanoid metabolism
RE3496C	CE7088_c <=> HC02213_c	0.000187	2e-05	Eicosanoid metabolism
RE3513C	o2_c + 2 CE0347_c -> 2 leuktrB4_c	4.7e-05	9e-06	Arachidonic acid metabolism
RE3526M	o2_m + 2 CE2084_m -> 2 CE7097_m	0.000106	3.4e-05	Arachidonic acid metabolism
RE3556C	HC02202_c <=> HC02206_c	0.000102	2.2e-05	Eicosanoid metabolism
RE3568C	prostge1_c <=> h2o_c + HC02202_c	0.000221	4e-05	Eicosanoid metabolism
RE3570C	2 h_c + CE6230_c <=> h2o_c + CE2537_c	0.000759	7e-05	Eicosanoid metabolism
RE3587C	CE6234_c <=> prostge1_c	0.00036	7.7e-05	Eicosanoid metabolism
RE3597M	h_m + nadph_m + leuktrB4wcooh_m <=> nadp_m + CE5947_m	0.000201	5.4e-05	Eicosanoid metabolism
RE3624M	o2_m + CE4794_m -> h2o2_m + C05279_m	0.024371	0.011797	Fatty acid oxidation
RE3626M	o2_m + dece4coa_m -> h2o2_m + dec24dicoa_m	0.000547	0.000198	Fatty acid oxidation
Rtotaltl	Rtotal_c <=> Rtotal_l	-0.017859	-0.00859	Transport, lysosomal
S2T1g	paps_g + cs_c_d_e_pre1_g -> h_g + pap_g + cs_d_pre2_g	0.001294	0.000617	Chondroitin synthesis
S2T2g	paps_g + cs_d_pre5_g -> h_g + cspg_d_g + pap_g	0.001294	0.000617	Chondroitin synthesis
S2T3g	paps_g + cs_b_pre5_g -> h_g + cspg_b_g + pap_g	0.000835	0.000383	Chondroitin synthesis
S2T4g	2 paps_g + hs_pre11_g -> 2 h_g + 2 pap_g + hs_pre12_g	0.001422	0.000573	Chondroitin synthesis
S2TASE1ly	h2o_l + hs_deg15_l -> h_l + so4_l + hs_deg16_l	0.001422	0.000573	Heparan sulfate degradation
S2TASE2ly	h2o_l + hs_deg21_l -> h_l + so4_l + hs_deg22_l	0.001422	0.000573	Heparan sulfate degradation
S2TASE3ly	h2o_l + cs_b_deg2_l -> h_l + so4_l + cs_b_deg3_l	0.000835	0.000383	Chondroitin sulfate degradation
S2TASE4ly	h2o_l + cs_d_deg2_l -> h_l + so4_l + cs_d_deg3_l	0.001294	0.000617	Chondroitin sulfate degradation
S2TASE5ly	h2o_l + cs_d_deg6_l -> h_l + so4_l + cs_c_deg5_l	0.001294	0.000617	Chondroitin sulfate degradation
S3T1g	paps_g + hs_pre13_g -> h_g + pap_g + hs_pre14_g	0.001422	0.000573	Chondroitin synthesis
S3T2g	paps_g + hs_pre14_g -> h_g + pap_g + hs_pre15_g	0.001422	0.000573	Chondroitin synthesis
S3T3g	paps_g + hs_pre15_g -> h_g + pap_g + hspg_g	0.001422	0.000573	Chondroitin synthesis
S3TASE1ly	h2o_l + hs_deg10_l <=> h_l + so4_l + hs_deg11_l	0.001422	0.000573	Heparan sulfate degradation
S3TASE2ly	h2o_l + hs_deg17_l <=> h_l + so4_l + hs_deg18_l	0.001422	0.000573	Heparan sulfate degradation
S3TASE3ly	h2o_l + hs_deg23_l <=> h_l + so4_l + hs_deg24_l	0.001422	0.000573	Heparan sulfate degradation
S4T1g	2 paps_g + cs_pre_g -> 2 h_g + 2 pap_g + cs_a_b_e_pre1_g	0.004552	0.001878	Chondroitin synthesis
S4T3g	paps_g + cs_e_pre4_g -> h_g + pap_g + cs_e_pre5a_g	0.001802	0.000695	Chondroitin synthesis
S4T6g	paps_g + cs_b_pre4_g -> h_g + pap_g + cs_b_pre5_g	0.000835	0.000383	Chondroitin synthesis
S4TASE4ly	h2o_l + cs_e_l <=> h_l + so4_l + cs_e_deg1_l	0.001861	0.000707	Chondroitin sulfate degradation
S4TASE5ly	h2o_l + cs_e_deg4_l <=> h_l + so4_l + cs_e_deg5_l	0.001808	0.000105	Chondroitin sulfate degradation
S6T20g	paps_g + cs_c_pre3_g -> h_g + cspg_c_g + pap_g	0.002598	0.001114	Chondroitin synthesis
S6T21g	paps_g + cs_d_pre4_g -> h_g + pap_g + cs_d_pre5_g	0.001294	0.000617	Chondroitin synthesis
S6T22g	2 paps_g + cs_a_b_e_pre1_g -> 2 h_g + 2 pap_g + cs_e_pre2_g	0.001454	0.000276	Chondroitin synthesis
S6T23g	paps_g + cs_e_pre5a_g -> h_g + cspg_e_g + pap_g	0.001802	0.000695	Chondroitin synthesis
S6T25g	3 paps_g + hs_pre12_g -> 3 h_g + 3 pap_g + hs_pre13_g	0.001422	0.000573	Chondroitin synthesis
S6TASE1ly	h2o_l + hs_l <=> h_l + so4_l + hs_deg1_l	0.001422	0.000573	Heparan sulfate degradation
S6TASE23ly	h2o_l + ksii_core2_deg3_l <=> h_l + so4_l + ksii_core2_deg4_l	0.002233	7.8e-05	Keratan sulfate degradation
S6TASE2ly	h2o_l + hs_deg5_l <=> h_l + so4_l + hs_deg6_l	0.001422	0.000573	Heparan sulfate degradation
S6TASE3ly	h2o_l + hs_deg11_l <=> h_l + so4_l + hs_deg12_l	0.001422	0.000573	Heparan sulfate degradation
S6TASE4ly	h2o_l + cs_c_l <=> h_l + so4_l + cs_c_deg1_l	0.002522	0.00107	Chondroitin sulfate degradation
S6TASE5ly	h2o_l + cs_c_deg3_l <=> h_l + so4_l + cs_c_deg4_l	0.00248	0.001066	Chondroitin sulfate degradation
S6TASE8ly	h2o_l + cs_e_deg1_l <=> h_l + so4_l + cs_e_deg2_l	0.001861	0.000707	Chondroitin sulfate degradation
S6TASE9ly	h2o_l + cs_e_deg5_l <=> h_l + so4_l + cs_e_deg6_l	0.001808	0.000105	Chondroitin sulfate degradation
SADT	h_c + atp_c + so4_c -> ppi_c + aps_c	0.15036	0.065512	Nucleotide interconversion
SALMCOM	amet_c + nrpphr_c -> h_c + ahcys_c + normete__L_c	0.000725	0.000236	Tyrosine metabolism
SALMCOM2	amet_c + adrnl_c -> h_c + ahcys_c + mepi_c	0.000671	0.000264	Tyrosine metabolism
SARCStm	sarcs_c -> sarcs_m	0.007195	0.001926	Transport, mitochondrial
SARDHm	fad_m + sarcs_m + thf_m -> fadh2_m + gly_m + mlthf_m	0.008952	0.003073	Urea cycle
SBPP1	h2o_c + sph1p_c -> pi_c + sphgn_c	0.043165	0.020194	Sphingolipid metabolism
SBPP1er	h2o_r + sph1p_r -> pi_r + sphgn_r	0.050325	0.024608	Sphingolipid metabolism
SEBACACT	atp_c + coa_c + sebacid_c -> amp_c + ppi_c + sebcoa_c	0.018677	0.105158	Fatty acid oxidation
SEBACIDtd	sebacid_c <=> sebacid_e	-0.007421	-0.097674	Transport, extracellular
SEBCOACROT	crn_x + sebcoa_x <=> coa_x + c10dc_x	-0.018677	-0.105158	Fatty acid oxidation
SERD_L	ser__L_c -> nh4_c + pyr_c	0.057012	0.009893	Methionine and cysteine metabolism
SERHL	ser__L_c -> h2o_c + 2amac_c	0.021268	0.004064	Glycine, serine, alanine, and threonine metabolism
SERPT	h_c + ser__L_c + pmtcoa_c -> co2_c + 3dsphgn_c + coa_c	0.016231	0.005813	Sphingolipid metabolism
SGPL12r	h2o_r + sphs1p_r -> h_r + ethamp_r + hdca_r	0.00558	0.001912	Sphingolipid metabolism
SIAT4Bg	galgbside_hs_g + cmpacna_g -> h_g + cmp_g + acngalgbside_hs_g	0.000236	7.3e-05	Sphingolipid metabolism
sink_2oxoadp_c	2oxoadp_c ->	0.158391	0.029716	Intracellular demand
sink_3aib_m	3aib_m ->	0.000876	0.000185	Intracellular demand
sink_3mob_c	3mob_c ->	0.183611	0.00019	Intracellular demand
sink_4mop	4mop_c ->	3.5e-05	0.050967	Intracellular demand
sink_5oxpro_c	5oxpro_c ->	0.043453	0.001175	Intracellular demand
sink_acnam_c	acnam_c ->	0.001198	0.000188	Intracellular demand
sink_frdp_c	frdp_c ->	8.2e-05	1.6e-05	Intracellular demand
sink_glx_c	glx_c ->	0.009445	0.00044	Intracellular demand
sink_homoval_c	homoval_c ->	0.00029	0.000126	Intracellular demand
sink_oaa_x	oaa_x ->	0.028016	0.000299	Intracellular demand
sink_orot_c	orot_c ->	0.044385	0.018878	Intracellular demand
SK_34dhpac_c	34dhpac_c <=>	0.001705	0.000699	Intracellular source/sink
SK_4abut_l	4abut_l <=>	0.003082	0.000228	Intracellular source/sink
SK_akg_c	akg_c ->	0.024383	0.000315	Intracellular demand
SK_ala__L_c	ala__L_c <=>	0.001082	0.000108	Intracellular source/sink
SK_arg__L_c	arg__L_c <=>	0.000349	7.5e-05	Intracellular source/sink
SK_asn__L_c	asn__L_c <=>	0.00046	0.000215	Intracellular source/sink
SK_asp__L_c	asp__L_c <=>	0.000509	0.000102	Intracellular source/sink
SK_chol_c	chol_c <=>	0.000844	0.000169	Intracellular source/sink
SK_citr__L_c	citr__L_c <=>	0.000154	3.5e-05	Intracellular source/sink
SK_coa_c	coa_c <=>	0.01117	0.003591	Intracellular source/sink
SK_dhcholestanate_c	dhcholestanate_c <=>	0.000676	0.00013	Intracellular source/sink
SK_doco13ecoa_c	doco13ecoa_c <=>	0.000449	0.000136	Intracellular source/sink
SK_for_c	for_c ->	0.03855	0.001428	Intracellular demand
SK_glu__L_c	glu__L_c <=>	0.002487	0.000238	Intracellular source/sink
SK_gly_c	gly_c <=>	0.000597	0.000204	Intracellular source/sink
SK_HC02195_c	HC02195_c <=>	1.7e-05	2e-06	Intracellular source/sink
SK_hdca_c	hdca_c <=>	0.015604	0.001706	Intracellular source/sink
SK_ile__L_c	ile__L_c <=>	0.010339	0.021902	Intracellular source/sink
SK_lnlc_c	lnlc_c <=>	0.01789	0.00086	Intracellular source/sink
SK_mi1345p_c	mi1345p_c ->	3e-05	3e-06	Intracellular demand
SK_mi134p_c	mi134p_c ->	0.000318	8e-05	Intracellular demand
SK_odecoa_c	odecoa_c <=>	9.1e-05	1e-06	Intracellular source/sink
SK_Ser_Gly_Ala_X_Gly_r	Ser_Gly_Ala_X_Gly_r <=>	0.000807	0.000216	Intracellular source/sink
SK_tdchola_c	tdchola_c <=>	3.1e-05	6e-06	Intracellular source/sink
SK_tdechola_c	tdechola_c <=>	8.1e-05	1e-05	Intracellular source/sink
SK_thcholstoic_c	thcholstoic_c <=>	0.000185	3.8e-05	Intracellular source/sink
SK_val__L_c	val__L_c <=>	0.030807	0.003991	Intracellular source/sink
SMO	o2_c + h_c + nadph_c + sql_c -> h2o_c + nadp_c + Ssq23epx_c	0.004313	0.001349	Cholesterol metabolism
SMOX	h2o_c + o2_c + sprm_c -> bamppald_c + h2o2_c + spmd_c	0.009091	0.001168	Beta-Alanine metabolism
SMPD3g	h2o_g + sphmyln_hs_g -> h_g + crm_hs_g + cholp_g	0.025916	0.007431	Sphingolipid metabolism
SMS10	pchol_hs_c + crm_hs_c -> dag_hs_c + sphmyln18121_hs_c	3.3e-05	9e-06	Glycerophospholipid metabolism
SMS11	pchol_hs_c + crm_hs_c -> dag_hs_c + sphmyln181221_hs_c	3.9e-05	9e-06	Glycerophospholipid metabolism
SMS13	pchol_hs_c + crm_hs_c -> dag_hs_c + sphmyln180241_hs_c	5.2e-05	1.2e-05	Glycerophospholipid metabolism
SMS4	pchol_hs_c + crm_hs_c -> dag_hs_c + sphmyln18116_hs_c	3.8e-05	1e-05	Glycerophospholipid metabolism
SMS5	pchol_hs_c + crm_hs_c -> dag_hs_c + sphmyln18117_hs_c	4e-05	1.2e-05	Glycerophospholipid metabolism
SMS7	pchol_hs_c + crm_hs_c -> dag_hs_c + sphmyln181181_hs_c	3.9e-05	9e-06	Glycerophospholipid metabolism
SO4t_e	2 h_c + so4_c -> 2 h_e + so4_e	-141.83	-799.365	Transport, extracellular
SO4tl	so4_l <=> so4_c	0.068605	0.031617	Transport, lysosomal
SOAT12	R2coa_hs_c + chsterol_c -> coa_c + xolest_hs_c	0.078151	0.023468	Cholesterol metabolism
SPH1Pter	sph1p_c <=> sph1p_r	0.050325	0.024608	Transport, endoplasmic reticular
SPHK11	atp_c + phsphings_c -> h_c + adp_c + phsph1p_c	0.002986	0.001406	Sphingolipid metabolism
SPHK21c	atp_c + sphings_c -> h_c + adp_c + sphs1p_c	0.109989	0.054301	Sphingolipid metabolism
SPHMYLN180241_hs_SECt	sphmyln180241_hs_c -> sphmyln180241_hs_e	4.4e-05	8e-06	Transport, extracellular
SPHMYLN181221_hs_SECt	sphmyln181221_hs_c -> sphmyln181221_hs_e	3e-05	7e-06	Transport, extracellular
SPHMYLNtg	sphmyln_hs_c <=> sphmyln_hs_g	0.016424	-7.2e-05	Transport, golgi apparatus
SPHPL	sph1p_c -> ethamp_c + hxdcal_c	-0.079086	-0.034441	Glycerophospholipid metabolism
SPMDAT1	accoa_c + spmd_c <=> h_c + coa_c + N1aspmd_c	0.000486	9.3e-05	Urea cycle
SPMDtex2	spmd_c <=> spmd_e	0.002352	0.00065	Transport, extracellular
SPMS	ametam_c + ptrc_c -> h_c + 5mta_c + spmd_c	0.007009	0.002554	Urea cycle
SPODM	2 h_c + 2 o2s_c -> o2_c + h2o2_c	0.000242	0.000874	ROS detoxification
SPODMx	2 h_x + 2 o2s_x -> o2_x + h2o2_x	0.000578	0.001159	ROS detoxification
SPRMS	ametam_c + spmd_c -> h_c + sprm_c + 5mta_c	0.010082	0.001403	Urea cycle
SQLEr	o2_r + h_r + nadph_r + sql_r -> h2o_r + nadp_r + Ssq23epx_r	0.112714	0.038517	Cholesterol metabolism
SQLte	sql_c -> sql_e	0.002354	0.001042	Transport, extracellular
SQLter	sql_c -> sql_r	-0.003338	-0.001421	Transport, endoplasmic reticular
SR5AR2r	h_r + nadph_r + andrstndn_r -> nadp_r + andrstandn_r	0.000852	0.000286	Steroid metabolism
SR5ARr	h_r + nadph_r + tststerone_r -> 5adtststerone_r + nadp_r	0.000507	0.00019	Steroid metabolism
ST3GAL22g	gm1_hs_g + cmpacna_g -> h_g + cmp_g + gd1a_hs_g	0.010287	0.003985	Sphingolipid metabolism
ST6GALNAC22	cmpacna_g + acngalgbside_hs_g -> h_g + acn23acngalgbside_hs_g + cmp_g	0.000115	2.1e-05	Sphingolipid metabolism
ST6GALNAC23	ga2_hs_g + cmpacna_g -> h_g + gm2a_hs_g + cmp_g	0.000261	2.9e-05	Sphingolipid metabolism
ST6GALNAC24	gm1a_hs_g + cmpacna_g -> h_g + cmp_g + gd1b2_hs_g	0.000261	2.9e-05	Sphingolipid metabolism
ST6GALNAC27	gt1c_hs_g + cmpacna_g -> h_g + cmp_g + gq1c_hs_g	0.000123	5.6e-05	Sphingolipid metabolism
ST8SIA51g	cmpacna_g + gd3_hs_g -> h_g + cmp_g + gt3_hs_g	0.000193	7.4e-05	Sphingolipid metabolism
STRDNCCOAtxc	h2o_c + atp_c + strdnccoa_c -> h_c + adp_c + pi_c + strdnccoa_x	0.00031	1.8e-05	Transport, peroxisomal
SUBEACtd	subeac_c <=> subeac_e	-0.007942	-0.178186	Transport, extracellular
SUBERCACT	c8dc_x <=> c8dc_c	-0.019587	-0.18431	Fatty acid oxidation
SUBERCROT	crn_x + sbcoa_x <=> coa_x + c8dc_x	-0.019587	-0.18431	Fatty acid oxidation
SUBERICACT	atp_c + coa_c + subeac_c -> amp_c + ppi_c + sbcoa_c	0.021195	0.185443	Fatty acid oxidation
SUCCACT	atp_c + coa_c + succ_c -> amp_c + ppi_c + succoa_c	0.026243	0.00891	Fatty acid oxidation
SUCCCROT	crn_x + succoa_x <=> coa_x + c4dc_x	0.008429	0.51185	Fatty acid oxidation
SUCD1m	fad_m + succ_m <=> fadh2_m + fum_m	-0.045987	-1.96982	Citric acid cycle
SUCSALte	sucsal_c <=> sucsal_e	0.103678	0.0013	Transport, extracellular
SUCSALtm	sucsal_m <=> sucsal_c	0.103678	0.0013	Transport, mitochondrial
SULFOX	h2o_c + so3_c + 2 ficytC_m -> 2 h_c + 2 focytC_m + so4_c	0.004438	0.001539	Methionine and cysteine metabolism
T4HCINNMFM	34hpl_m -> h2o_m + T4hcinnm_m	0.038411	0.018788	Ubiquinone synthesis
T4HCINNMte	T4hcinnm_c + oh1_e <=> oh1_c + T4hcinnm_e	0.024033	0.011532	Transport, extracellular
T4HCINNMtm	T4hcinnm_m <=> T4hcinnm_c	0.034347	0.015051	Transport, mitochondrial
THEXDDm	h2o_m + thexddcoa_m -> h_m + coa_m + thexdd_m	0.001596	0.000723	Fatty acid oxidation
THEXDDte	h2o_c + atp_c + thexdd_c -> h_c + adp_c + pi_c + thexdd_e	0.001596	0.000723	Transport, extracellular
THEXDDtm	h_c + thexdd_m -> h_m + thexdd_c	0.001596	0.000723	Transport, mitochondrial
THFtl	thf_c <=> thf_l	-0.11336	-0.043181	Transport, lysosomal
THMTP	h2o_c + thmtp_c -> h_c + pi_c + thmpp_c	0.015887	0.004069	Thiamine metabolism
THYMDtm	thymd_c <=> thymd_m	-0.01646	-0.172972	Transport, mitochondrial
TIGGLYc	2mb2coa_m + gly_m <=> h_m + coa_m + tiggly_m	0.0024	0.00043	Glycine, serine, alanine, and threonine metabolism
TIGGLYte	tiggly_c -> tiggly_e	0.0024	0.00043	Transport, extracellular
TIGGLYtm	tiggly_m -> tiggly_c	0.0024	0.00043	Transport, mitochondrial
TMDK1m	atp_m + thymd_m -> h_m + adp_m + dtmp_m	0.034309	0.013419	Nucleotide interconversion
TMDPP	pi_c + thymd_c <=> 2dr1p_c + thym_c	0.056575	0.285685	Pyrimidine catabolism
TMDPPK	atp_c + thmpp_c -> adp_c + thmtp_c	0.015887	0.004069	Thiamine metabolism
TMDS	mlthf_c + dump_c -> dhf_c + dtmp_c	0.056822	0.285762	Nucleotide interconversion
TMNDNCCOAtx	tmndnccoa_c <=> tmndnccoa_x	-0.027516	-0.010276	Transport, peroxisomal
TRDR	h_c + nadph_c + trdox_c -> nadp_c + trdrd_c	0.124904	0.018076	Nucleotide interconversion
TRDR2	h_c + nadph_c + q10_c -> nadp_c + q10h2_c	0.02159	0.004958	Miscellaneous
TRDR3	h_c + nadh_c + q10_c -> nad_c + q10h2_c	0.020807	0.006383	Miscellaneous
TSTSTERONEt	tststerone_e <=> tststerone_c	-0.000767	-0.000357	Transport, extracellular
TTDCAtr	ttdca_e <=> ttdca_c	0.059091	0.132167	Transport, extracellular
TXASr	prostgh2_r -> txa2_r	0.000205	7.5e-05	Eicosanoid metabolism
TYRATB0tc	2 na1_e + cl_e + tyr__L_e -> 2 na1_c + cl_c + tyr__L_c	323.003	938.131	Transport, extracellular
TYRDHINDOX	o2_c + 2 CE4888_c -> 2 h2o_c + 2 ind56qn_c	0.000374	4e-05	Tyrosine metabolism
TYRDOPO3	o2_c + 2 34dhphe_c -> 2 h2o_c + 2 dopaqn_c	0.013381	0.003965	Tyrosine metabolism
TYROX	h2o_c + o2_c + tyr__L_c -> h2o2_c + nh4_c + 34hpp_c	0.029091	0.008299	Phenylalanine metabolism
TYROXDAc	h2o_c + o2_c + tym_c -> h2o2_c + nh4_c + 4hoxpacd_c	0.000799	0.000311	Tyrosine metabolism
UAGDP	h_c + acgam1p_c + utp_c -> ppi_c + uacgam_c	0.076748	0.030304	Aminosugar metabolism
UDPG1P	h2o_c + udpglcur_c -> 2 h_c + ump_c + glcur1p_c	0.007226	0.000946	Pentose phosphate pathway
UDPG4DOPA	dopa_c + udpglcur_c -> h_c + udp_c + dopa4glcur_c	0.000429	0.000169	Tyrosine metabolism
UDPG4E	udpg_c <=> udpgal_c	0.020988	0.005484	Galactose metabolism
UDPGALt2r	udpgal_c -> udpgal_r	0.026541	0.011957	Transport, endoplasmic reticular
UDPGD	h2o_c + 2 nad_c + udpg_c -> 3 h_c + 2 nadh_c + udpglcur_c	0.104042	0.032351	Starch and sucrose metabolism
UDPGLCAtg	udpglcur_g + ump_c <=> udpglcur_c + ump_g	-0.03379	-0.015143	Transport, golgi apparatus
UDPGLDCg	h_g + udpglcur_g -> co2_g + udpxyl_g	0.008826	0.004129	Nucleotide sugar metabolism
UDPXYLter	ump_r + udpxyl_c <=> ump_c + udpxyl_r	0.008826	0.004129	Transport, endoplasmic reticular
UDPXYLtg	ump_g + udpxyl_c <=> ump_c + udpxyl_g	-0.008826	-0.004129	Transport, golgi apparatus
UGCG	crm_hs_r + udpg_r -> h_r + gluside_hs_r + udp_r	0.01212	0.00415	Sphingolipid metabolism
UGT1A10c	bilirub_c + udpglcur_c <=> udp_c + bilglcur_c	0.047605	0.019828	Heme degradation
UGT1A10r_1	bilirub_r + udpglcur_r <=> bilglcur_r + udp_r	-0.047242	-0.019797	Steroid metabolism
UGT1A2r	bilirub_r + 2 udpglcur_r -> bildglcur_r + 2 udp_r	0.000372	4.7e-05	Steroid metabolism
UGT1A3r	andrstrn_r + udpglcur_r -> andrstrnglc_r + udp_r	0.000296	8.7e-05	Steroid metabolism
UGT1A6r	estradiol_r + udpglcur_r -> estradiolglc_r + udp_r	0.000386	8.3e-05	Steroid metabolism
UPP3S	hmbil_c -> h2o_c + uppg3_c	0.001992	0.000887	Heme synthesis
UPPDC1	4 h_c + uppg3_c -> 4 co2_c + cpppg3_c	0.001767	0.000726	Heme synthesis
UPPN	h2o_c + 2 h_c + cala_c -> nh4_c + co2_c + ala_B_c	0.327876	0.15597	Pyrimidine catabolism
URATEtx	urate_x -> urate_c	0.001383	0.000365	Transport, peroxisomal
Uritl	uri_l <=> uri_c	0.023189	0.007048	Transport, lysosomal
URSCHOLCOAc	atp_c + coa_c + HC02194_c -> amp_c + ppi_c + urscholcoa_c	0.000309	0.000103	Bile acid synthesis
VANILLACc	h_c + nadh_c + vanilpyr_c <=> nad_c + vanillac_c	0.000758	0.000141	Tyrosine metabolism
VANILLACte	vanillac_c -> vanillac_e	0.000758	0.000141	Transport, extracellular
VANILPYRc	akg_c + CE2176_c <=> glu__L_c + vanilpyr_c	0.000758	0.000141	Tyrosine metabolism
VITD3t	vitd3_c -> vitd3_e	0.000532	0.000138	Transport, extracellular
VLCS2p	coa_x + atp_x + dhcholestanate_x -> dhcholestancoa_x + amp_x + ppi_x	0.002067	0.000258	Bile acid synthesis
VLCS2r	atp_r + coa_r + dhcholestanate_r -> dhcholestancoa_r + amp_r + ppi_r	0.000408	0.000161	Bile acid synthesis
VLCSp	coa_x + atp_x + thcholstoic_x -> cholcoar_x + amp_x + ppi_x	0.001713	0.000568	Bile acid synthesis
WHARACHDtr	h2o_r + atp_r + wharachd_r -> adp_r + h_r + pi_r + wharachd_c	7.6e-05	1.5e-05	Transport, endoplasmic reticular
WHDDCAte	whddca_e <=> whddca_c	-0.004641	-0.001774	Transport, extracellular
WHTTDCAte	whttdca_e <=> whttdca_c	-0.001579	-0.00399	Transport, extracellular
XANDp	nad_x + h2o_x + xan_x -> h_x + nadh_x + urate_x	0.001208	0.000329	Purine catabolism
XANt	xan_e <=> xan_c	-0.002248	-0.000531	Transport, extracellular
XANtx	xan_c -> xan_x	0.001011	0.0003	Transport, peroxisomal
XAO	h2o_c + o2_c + xan_c -> h2o2_c + urate_c	0.00032	6e-05	Purine catabolism
XAO2x	o2_x + h2o_x + hxan_x -> h2o2_x + xan_x	0.000372	6.5e-05	Purine catabolism
XAOx	o2_x + h2o_x + xan_x -> h2o2_x + urate_x	0.000175	3.6e-05	Purine catabolism
XMPtr	xmp_e <=> xmp_c	-5.3e-05	-9e-06	Transport, extracellular
XOL24OHte	xol24oh_c -> xol24oh_e	0.000529	0.000171	Transport, extracellular
XOL24OHtr	xol24oh_r -> xol24oh_c	0.000493	0.000225	Transport, endoplasmic reticular
XOLEST183CEH	h2o_l + xolest183_hs_l -> h_l + chsterol_l + lnlncg_l	0.02032	0.006576	Cholesterol metabolism
XOLEST183te	xolest183_hs_e <=> xolest183_hs_c	0.02032	0.006576	Transport, extracellular
XOLEST183tl	xolest183_hs_c <=> xolest183_hs_l	0.02032	0.006576	Transport, lysosomal
XOLESTte	xolest_hs_e <=> xolest_hs_c	-0.078151	-0.023468	Transport, extracellular
XOLTRI27tc	xoltri27_r <=> xoltri27_c	0.002901	0.00125	Transport, endoplasmic reticular
XOLTRIOLtm	xoltriol_c <=> xoltriol_m	0.000896	0.000304	Transport, mitochondrial
XSERtg	xser_r -> xser_g	0.010349	0.004648	Transport, golgi apparatus
XYLK	atp_c + xylu__D_c -> h_c + adp_c + xu5p__D_c	0.072464	0.025367	Pentose phosphate pathway
XYLR	h_c + nadph_c + xyl__D_c <=> nadp_c + xylt_c	0.00888	0.004047	Pentose phosphate pathway
XYLTD_D	nad_c + xylt_c <=> h_c + nadh_c + xylu__D_c	0.083583	0.02777	Pentose phosphate pathway
XYLTer	udpxyl_r + Ser_Gly_Ala_X_Gly_r -> h_r + udp_r + xser_r	0.010349	0.004648	Chondroitin synthesis
XYLtly	xyl__D_l -> xyl__D_c	0.010349	0.004648	Transport, lysosomal
XYLTt	xylt_e <=> xylt_c	-0.003654	-0.000432	Transport, extracellular
XYLUDte	xylu__D_c <=> xylu__D_e	0.008284	0.000616	Transport, extracellular
XYLULte	xylu__L_c <=> xylu__L_e	0.00145	0.000262	Transport, extracellular

## Sheet: Supplemental Table S2
Table S2: All significantly altered metabolites in the model.
HMDB ID	Metabolite Abbreviation	Metabolite Name (BiGG)
HMDB00005	2obut	2-Oxobutanoate
HMDB00011	bhb	(R)-3-Hydroxybutanoate
HMDB00012	duri	Deoxyuridine
HMDB00014	dcyt	Deoxycytidine
HMDB00016	11docrtstrn	11-Deoxycorticosterone
HMDB00019	3mob	3-Methyl-2-oxobutanoate
HMDB00020	4hphac	4-Hydroxyphenylacetate
HMDB00022	3moxtyr	3moxtyr c
HMDB00031	andrstrn	Andrstrn c
HMDB00032	7dhchsterol	Cholesta-5,7-dien-3beta-ol
HMDB00034	ade	Adenine
HMDB00036	tchola	Taurocholic acid
HMDB00042	ac	Acetate
HMDB00043	glyb	Glycine betaine
HMDB00049	g3pc	Sn-Glycero-3-phosphocholine
HMDB00050	adn	Adenosine
HMDB00052	argsuc	N(omega)-(L-Arginino)succinate
HMDB00056	ala_B	Beta-Alanine
HMDB00060	acac	Acetoacetate
HMDB00064	crm_hs	Ceramide (homo sapiens)
HMDB00064	crmp_hs	Ceramide 1-phosphate
HMDB00064	creat	Creat c
HMDB00068	adrnl	Adrnl c
HMDB00071	din	Deoxyinosine
HMDB00072	HC00342	Cis-aconitate(3-); (1Z)-prop-1-ene-1,2,3-tricarboxylat
HMDB00073	dopa	Dopamine
HMDB00076	56dura	5,6-dihydrouracil
HMDB00079	56dthm	56dthm c
HMDB00085	dgsn	Deoxyguanosine
HMDB00089	cytd	Cytidine
HMDB00097	chol	Choline
HMDB00101	dad_2	Deoxyadenosine
HMDB00112	4abut	4-Aminobutanoate
HMDB00115	glyclt	Glycolate
HMDB00118	homoval	Homoval c
HMDB00119	glx	Glyoxylate
HMDB00122	glc__D	D-Glucose
HMDB00123	gly	Glycine
HMDB00123	glyald	D-Glyceraldehyde
HMDB00128	gudac	Gudac c
HMDB00130	hgentis	Homogentisate C8H7O4
HMDB00131	glyc	Glycerol
HMDB00133	gsn	Guanosine
HMDB00138	gd1b2_hs	GD1beta (homo sapiens)
HMDB00138	gd1c_hs	GD1c (homo sapiens)
HMDB00142	for	Formate
HMDB00148	glu__L	L-Glutamate
HMDB00152	HC00460	2,5-dihydroxybenzoate
HMDB00160	inost	Myo-Inositol
HMDB00161	ala__L	L-Alanine
HMDB00164	mma	Mma c
HMDB00168	asn__L	L-Asparagine
HMDB00171	lac__D	D-Lactate
HMDB00172	ile__L	L-Isoleucine
HMDB00175	imp	IMP
HMDB00187	ser__L	L-Serine
HMDB00191	asp__L	L-Aspartate
HMDB00195	ins	Inosine
HMDB00208	akg	2-Oxoglutarate
HMDB00210	pnto__R	(R)-Pantothenate
HMDB00214	orn	Ornithine
HMDB00216	nrpphr	Nrpphr c
HMDB00220	hdca	Hexadecanoate (n-C16:0)
HMDB00223	oaa	Oxaloacetate
HMDB00225	2oxoadp	2 Oxoadipate
HMDB00226	orot	Orotate
HMDB00227	mev__R	R Mevalonate
HMDB00230	acnam	N-Acetylneuraminate
HMDB00234	tststerone	Tststerone c
HMDB00245	ppbng	Porphobilinogen
HMDB00250	ppi	Diphosphate
HMDB00251	taur	Taurine
HMDB00252	sphings	Sphingosine cytosol
HMDB00256	sql	Squalene
HMDB00267	5oxpro	5-Oxoproline
HMDB00273	thymd	Thymidine
HMDB00285	utp	UTP
HMDB00289	urate	Urate
HMDB00291	3mox4hoxm	3-Methoxy-4-hydroxymandelate
HMDB00292	xan	Xanthine
HMDB00294	urea	Urea
HMDB00295	udp	UDP
HMDB00296	uri	Uridine
HMDB00318	34dhoxpeg	3,4-Dihydroxyphenylethyleneglycol
HMDB00339	CE4970	2-methylbutyrylglycine
HMDB00355	3h3mglt	3-Hydroxy-3-Methyl-Glutarate
HMDB00359	dhcholestanate	3alpha,7alpha-Dihydroxy-5beta-cholestanate
HMDB00379	2mcit	2-Methylcitrate
HMDB00448	adpac	Adipic acid; hexane-1,6-dioic acid
HMDB00459	CE2026	3-methylcrotonoylglycine
HMDB00462	alltn	Allantoin
HMDB00477	thexdd	7Z,10Z-Hexadecadienoic Acid
HMDB00482	octa	Octanoate (n-C8:0)
HMDB00500	4hbz	4-Hydroxybenzoate
HMDB00517	arg__L	L-Arginine
HMDB00535	caproic	Caproic Acid
HMDB00535	hxa	Hexanoate (n-C6:0)
HMDB00538	atp	ATP
HMDB00568	abt__D	D-Arabitol
HMDB00588	na1	Sodium
HMDB00595	hco3	Bicarbonate
HMDB00601	thcholstoic	3alpha,7alpha,12alpha-Trihydroxy-5beta-cholestanoate
HMDB00623	dodecanac	Dodecanedioic Acid
HMDB00641	gln__L	L-Glutamine
HMDB00654	xylu__D	D-Xylulose
HMDB00663	glcr	D-Glucarate
HMDB00663	glcur	D-Glucuronate
HMDB00672	hexdiac	Hexadecanedioc acid
HMDB00675	kdn	Kdn c
HMDB00695	4mop	4-Methyl-2-oxopentanoate
HMDB00710	4ohbut	4-Hydroxy-Butyrate
HMDB00714	bgly	N-Benzoylglycine
HMDB00725	4hpro_LT	Trans 4 Hydroxy L proline C5H9NO3
HMDB00751	xylu__L	L-Xylulose
HMDB00752	3mglutr	3-Methyl-Glutarate
HMDB00754	3hivac	3-Hydroxyisovaleric Acid
HMDB00754	CE2028	Beta-hydroxy-beta-methylbutyrate
HMDB00792	sebacid	Sebacic Acid
HMDB00812	Nacasp	Nacasp c
HMDB00819	normete__L	Normete L c
HMDB00828	cbasp	N-Carbamoyl-L-aspartate
HMDB00847	C01601	Nonanoate
HMDB00848	strdnc	Stearidonic acid C18:4, n-3
HMDB00874	HC02195	Tauroursodeoxycholate
HMDB00874	tdchola	Taurochenodeoxycholate
HMDB00876	vitd3	Calciol; (+)-Vitamin D3
HMDB00876	whddca	Omega hydroxy dodecanoate (n-C12:0)
HMDB00883	val__L	L-Valine
HMDB00893	subeac	Suberic acid
HMDB00895	acn23acngalgbside_hs	Sialyl (2,3) sialyl (2,6) galactosylgloboside (homo sapiens)
HMDB00895	ach	Ach c
HMDB00896	tdechola	Taurodeoxycholate
HMDB00904	citr__L	L-Citrulline
HMDB00944	docosac	Behenate, Docosanoate
HMDB00959	tiggly	Tiglyl Glycine
HMDB00961	frdp	Farnesyl diphosphate
HMDB00972	12ppd__R	(R)-Propane-1,2-diol
HMDB00973	pi	Phosphate
HMDB00990	acald	Acetaldehyde
HMDB00998	dctp	DCTP
HMDB01008	biliverd	Biliverdin cytosol
HMDB01032	dlnlcg	Dihomo-gamma-linolenic acid (n-6)
HMDB01080	4abutn	4-Aminobutanal
HMDB01085	leuktrB4	Leukotriene B4(1-)
HMDB01138	acglu	N-Acetyl-L-glutamate
HMDB01143	mi134p	1D-myo-Inositol 1,3,4-trisphosphate
HMDB01149	5aop	5-Amino-4-oxopentanoate
HMDB01167	mthgxl	Methylglyoxal
HMDB01170	lthstrl	5alpha-Cholest-7-en-3beta-ol
HMDB01220	prostgf2	Prostaglandin F2alpha
HMDB01238	acgalfucgalacgalfuc12gal14acglcgalgluside_hs	Type IIIA glycolipid
HMDB01238	acgalfucgalacgalfucgalacglcgal14acglcgalgluside_hs	Type IIIAb
HMDB01238	Rtotal	Rtotal c
HMDB01238	Rtotal2	R total 2 position
HMDB01251	lanost	Lanosterol
HMDB01256	sprm	Spermine C10H30N4
HMDB01257	spmd	Spermidine
HMDB01259	sucsal	Succinic semialdehyde
HMDB01276	N1aspmd	N1-Acetylspermidine
HMDB01310	ala__D	D-Alanine
HMDB01318	4mptnl	4-Methylpentanal
HMDB01331	xol7aone	7alpha-Hydroxycholest-4-en-3-one
HMDB01335	ps_hs	Phosphatidylserine (homo sapiens)
HMDB01341	adp	ADP
HMDB01361	co	Carbon monoxide
HMDB01414	ptrc	Putrescine
HMDB01419	xol24oh	24-Hydroxycholesterol
HMDB01423	coa	Coenzyme A
HMDB01442	prostge1	Prostaglandin E1
HMDB01509	CE6247	5,12,20-TriHETE
HMDB01554	xmp	Xanthosine 5'-phosphate
HMDB01659	acetone	Acetone
HMDB01830	prgstrn	Prgstrn c
HMDB01866	34dhoxmand	3,4-Dihydroxymandelate
HMDB01870	bz	Benzoate
HMDB01875	meoh	Methanol
HMDB01882	dha	Dihydroxyacetone
HMDB02003	lgnc	Lignoceric acid
HMDB02035	T4hcinnm	Trans 4 Hydroxycinnamate
HMDB02068	doco13ac	13Z)-13-docosenoic acid
HMDB02166	3aib	L-3-Amino-isobutanoate
HMDB02190	C14768	5,6-EET
HMDB02226	adrn	Adrenic acid
HMDB02232	C14769	8,9-EET
HMDB02329	oxa	Oxalate
HMDB02356	hexc	Hexacosanoate n C260
HMDB02656	HC02202	Prostaglandin A1(1-)
HMDB02664	HC02213	Prostaglandin E3
HMDB02829	andrstrnglc	Androsterone glucuronide
HMDB02884	M01582	11Z-Docosenoic Acid
HMDB02917	xylt	Xylitol C5H12O5
HMDB02961	5adtststerone	5alpha-Dihydrotestosterone
HMDB02991	dag_hs	Diacylglycerol (homo sapiens)
HMDB02991	dcsptn1	Docosa-4,7,10,13,16-pentaenoic acid (n-6)
HMDB03052	lcts	Lactose
HMDB03073	lnlncg	Gamma-linolenic acid
HMDB03325	bildglcur	Bilirubin beta-diglucuronide
HMDB03378	no	Nitric oxide
HMDB03419	fucacngal14acglcgalgluside_hs	IV3-a-NeuAc,III3-a-Fuc-nLc4Cer
HMDB03419	fucfucfucgalacglcgal14acglcgalgluside_hs	(Gal)3 (Glc)1 (GlcNAc)2 (LFuc)3 (Cer)1
HMDB03419	fucfucgalacglcgalgluside_hs	Leb glycolipid
HMDB03419	fucgal14acglcgalgluside_hs	Lacto-N-fucopentaosyl III ceramide
HMDB03419	fucgalfucgalacglcgalgluside_hs	(Gal)3 (Glc)1 (GlcNAc)1 (LFuc)2 (Cer)1
HMDB03419	galacglcgalgbside_hs	Gal-GlcNAc-Gal globoside (homo sapiens)
HMDB03419	galgalgalthcrm_hs	Gal-Gal-Gal-Gal-Gal-Glc-Cer (homo sapiens)
HMDB03419	gbside_hs	Globoside (homo sapiens)
HMDB03767	acgal	N-Acetyl-D-galactosamine
HMDB03791	34dhpac	3,4-Dihydroxyphenylacetaldehyde
HMDB03892	CE4890	N-methylsalsolinol
HMDB04026	21hprgnlone	21-Hydroxypregnenolone
HMDB04244	15HPET	15-Hydroperoxyeicosatetraenoic acid
HMDB04264	C14771	14,15-EET
HMDB04362	CE2006	4-hydroxy-2-nonenal
HMDB04381	acngalacglcgal14acglcgalgluside_hs	VI3NeuAc-nLc6Cer
HMDB04673	C14770	11,12-EET
HMDB04701	C14825	9(10)-EpOME
HMDB04702	C14826	12(13)-EpOME
HMDB05045	CE2537	15-hydroxy-(8Z,11Z,13E)-eicosatrienoate
HMDB05060	M00008	11Z,14Z-Eicosadienoic Acid
HMDB05081	CE7085	5-HEPE; 5-hydroxyeicosapentaenoate
HMDB05082	C06315	Lipoxin B4(1-)
HMDB06044	CE2172	6,7-dihydroxy-1,2,3,4-tetrahydroisoquinoline
HMDB06202	dolichol__L	Dolichol, human liver homolog
HMDB06215	pa_hs	Pa hs c
HMDB06224	estradiolglc	17beta-estradiol 3-glucosiduronic acid
HMDB06355	gluside_hs	Glucocerebroside (homo sapiens)
HMDB06355	glyc__S	Glyc S c
HMDB06403	wharachd	W-hydroxyl arachidonic acid
HMDB06406	leuktrB4wcooh	W-carboxy leukotriene B4
HMDB06406	leuktrB4woh	W-hydroxyl leukotriene B4
HMDB06461	lnlc	Linoleic acid (all cis C18:2) n-6
HMDB06469	lnlnca	Alpha-Linolenic acid, C18:3, n-3
HMDB06500	pe_hs	Phosphatidylethanolamine (homo sapiens)
HMDB06509	oagd3_hs	9-O-Acetylated GD3 (homo sapiens)
HMDB06509	oagt3_hs	9-O-Acetylated GT3 (homo sapiens)
HMDB06529	odecoa	Octadecenoyl-CoA (n-C18:1CoA)
HMDB06537	mag_hs	Monoacylglycerol 2 (homo sapiens)
HMDB06726	xolest204_hs	Cholesteryl Arachidonate, Cholesterol-Ester (20:4, Delta 5,8,11,14)
HMDB06769	whttdca	Omega hydroxy tetradecanoate (n-C14:0)
HMDB06779	ind56qn	Indole-5,6-Quinone
HMDB06809	3hmp	3-Hydroxy-2-methylpropanoate
HMDB06887	xolest_hs	Cholesterol ester
HMDB10366	ha	Ha e
HMDB10396	pcholn204_hs	1-Eicosatetraenoylglycerophosphocholine (Delta 8, 11, 14, 17), Sn1-Lpc (20:4)
HMDB11131	magste_hs	1-Stearoylglycerol
HMDB11134	C04805	5(S)-HETE
HMDB12177	mi1345p	1D myo Inositol 1 3 4 5 tetrakisphosphate C6H8O18P4
HMDB12238	idour	Idour c
HMDB12490	CE5629	1,2-dehydrosalsolinol
HMDB29220	pcholn261_hs	Lysopc A C26:1 (Delta 5)
HMDB29221	pcholn281_hs	Lysopc A C28:1 (Delta 5)
HMDB35159	M00017	13Z-Eicosenoic Acid
HMDB60068	gt1b_hs	GT1b (homo sapiens)
HMDB60071	ha_pre1	Ha pre1 e
HMDB60159	eicostet	Eicosatetranoic acid
HMDB60169	bilglcur	Bilirubin monoglucuronide
HMDB60267	fdp	D-Fructose 1,6-bisphosphate
HMDB61695	pailpalm_hs	1-Palmitoylglycerophosphoinositol
HMDB62217	doco13ecoa	13-Docosenoyl Coenzyme A
HMDB62218	M00019	13Z-Octadecenoic Acid
HMDB62296	CE7082	15(S)-HEPE
HMDB62452	M03153	17Z-Hexacosenoic Acid
#N/A	1glyc_hs	1 acyl phosphoglycerol
#N/A	2m3hbu	2-Methyl-3-Hydroxy-Butyrate
#N/A	3mglutac	3-Methyl-Glutaconate
#N/A	5eipenc	5,8,11,14,17-Eicosapentenoic Acid
#N/A	acile__L	Acetyl Isoleucine
#N/A	eidi1114ac	Cis,Cis-11,14-Eicosadienoic Acid
#N/A	fuc13galacglcgal14acglcgalgluside_hs	III3Fuc-nLc6Cer
#N/A	fuc14galacglcgalgluside_hs	Lea glycolipid
#N/A	fucacgalfucgalacglcgalgluside_hs	(Gal)2 (GalNAc)1 (Glc)1 (GlcNAc)1 (LFuc)2 (Cer)1
#N/A	fucfucfucgalacglc13galacglcgal14acglcgalgluside_hs	(Gal)4 (Glc)1 (GlcNAc)3 (LFuc)3 (Cer)1
#N/A	galgluside_hs	Galactosyl glucosyl ceramide
#N/A	HC02020	Cholesterol-ester-palm
#N/A	hhxdcal	2-Hydroxyhexadecanal
#N/A	M00260	10Z,13Z,16Z,19Z-Docosatetraenoic Acid
#N/A	M00315	12Z,15Z,18Z,21Z-Tetracosatetraenoic Acid
#N/A	M01111	5-L-Gamma-Glutamyl Amino Acid
#N/A	M01197	7Z-Hexadecenoic Acid
#N/A	M01881	(Gal)4 (Glc)1 (GlcNAc)3 (LFuc)2 (Cer)1
#N/A	M03131	V3(Neuac)2-Gb5Cer ((Gal)3 (GalNAc)1 (Glc)1 (Neu5Ac)2 (Cer)1)
#N/A	magpalm_hs	1-Palmitoylglycerol
#N/A	pchol2linl_hs	2-Linoleoylglycerophosphocholine
#N/A	pcholeic_hs	1-Eicosadienoylglycerophosphocholine (Delta 11,14)
#N/A	pe15_hs	1-Pentadecanoylglycerophosphoethanolamine (C15:0 Pe)
#N/A	sphmyln180241_hs	Sm (D18:0/24:1), Sphingomyelin
#N/A	sphmyln18116_hs	Sm (D18:1/16:0), Sphingomyelin
#N/A	sphmyln18117_hs	Sm (D18:1/17:0), Sphingomyelin
#N/A	sphmyln181181_hs	Sm (D18:1/18:1), Sphingomyelin
#N/A	sphmyln18121_hs	Sm (D18:1/21:0), Sphingomyelin
#N/A	sphmyln181221_hs	Sm (D18:1/22:1), Sphingomyelin
#N/A	4abut_l	#N/A
#N/A	acleu__L	#N/A
#N/A	C09642	#N/A
#N/A	ca24g	#N/A
#N/A	CE0074	#N/A
#N/A	CE1556	#N/A
#N/A	CE1935	#N/A
#N/A	CE1939	#N/A
#N/A	CE1940	#N/A
#N/A	CE2176	#N/A
#N/A	CE4968	#N/A
#N/A	CE4969	#N/A
#N/A	dopa4glcur	#N/A
#N/A	glutcon	#N/A
#N/A	HC00900	#N/A
#N/A	HC01361	#N/A
#N/A	HC01444	#N/A
#N/A	mvlac	#N/A
#N/A	nacvanala	#N/A
#N/A	Serly_Alaly_r	#N/A
#N/A	vanillac	#N/A

## Sheet: Supplemental Table S3
Table S3: All significantly altered lipids in the model.
HMDB ID	Metabolite Abbreviation	Metabolite Name (BiGG)
HMDB00005	2obut	2-Oxobutanoate
HMDB00011	bhb	(R)-3-Hydroxybutanoate
HMDB00016	11docrtstrn	11-Deoxycorticosterone
HMDB00019	3mob	3-Methyl-2-oxobutanoate
HMDB00020	4hphac	4-Hydroxyphenylacetate
HMDB00031	andrstrn	Andrstrn c
HMDB00032	7dhchsterol	Cholesta-5,7-dien-3beta-ol
HMDB00036	tchola	Taurocholic acid
HMDB00049	g3pc	Sn-Glycero-3-phosphocholine
HMDB00064	crm_hs	Ceramide (homo sapiens)
HMDB00064	crmp_hs	Ceramide 1-phosphate
HMDB00072	HC00342	Cis-aconitate(3-); (1Z)-prop-1-ene-1,2,3-tricarboxylat
HMDB00138	gd1b2_hs	GD1beta (homo sapiens)
HMDB00138	gd1c_hs	GD1c (homo sapiens)
HMDB00152	HC00460	2,5-dihydroxybenzoate
HMDB00208	akg	2-Oxoglutarate
HMDB00220	hdca	Hexadecanoate (n-C16:0)
HMDB00225	2oxoadp	2 Oxoadipate
HMDB00227	mev__R	R Mevalonate
HMDB00234	tststerone	Tststerone c
HMDB00245	ppbng	Porphobilinogen
HMDB00252	sphings	Sphingosine cytosol
HMDB00256	sql	Squalene
HMDB00291	3mox4hoxm	3-Methoxy-4-hydroxymandelate
HMDB00318	34dhoxpeg	3,4-Dihydroxyphenylethyleneglycol
HMDB00339	CE4970	2-methylbutyrylglycine
HMDB00355	3h3mglt	3-Hydroxy-3-Methyl-Glutarate
HMDB00359	dhcholestanate	3alpha,7alpha-Dihydroxy-5beta-cholestanate
HMDB00448	adpac	Adipic acid; hexane-1,6-dioic acid
HMDB00459	CE2026	3-methylcrotonoylglycine
HMDB00477	thexdd	7Z,10Z-Hexadecadienoic Acid
HMDB00482	octa	Octanoate (n-C8:0)
HMDB00500	4hbz	4-Hydroxybenzoate
HMDB00535	caproic	Caproic Acid
HMDB00535	hxa	Hexanoate (n-C6:0)
HMDB00601	thcholstoic	3alpha,7alpha,12alpha-Trihydroxy-5beta-cholestanoate
HMDB00623	dodecanac	Dodecanedioic Acid
HMDB00672	hexdiac	Hexadecanedioc acid
HMDB00710	4ohbut	4-Hydroxy-Butyrate
HMDB00752	3mglutr	3-Methyl-Glutarate
HMDB00754	3hivac	3-Hydroxyisovaleric Acid
HMDB00754	CE2028	Beta-hydroxy-beta-methylbutyrate
HMDB00792	sebacid	Sebacic Acid
HMDB00847	C01601	Nonanoate
HMDB00848	strdnc	Stearidonic acid C18:4, n-3
HMDB00874	HC02195	Tauroursodeoxycholate
HMDB00874	tdchola	Taurochenodeoxycholate
HMDB00876	vitd3	Calciol; (+)-Vitamin D3
HMDB00876	whddca	Omega hydroxy dodecanoate (n-C12:0)
HMDB00893	subeac	Suberic acid
HMDB00895	acn23acngalgbside_hs	Sialyl (2,3) sialyl (2,6) galactosylgloboside (homo sapiens)
HMDB00896	tdechola	Taurodeoxycholate
HMDB00944	docosac	Behenate, Docosanoate
HMDB00959	tiggly	Tiglyl Glycine
HMDB00961	frdp	Farnesyl diphosphate
HMDB00972	12ppd__R	(R)-Propane-1,2-diol
HMDB01008	biliverd	Biliverdin cytosol
HMDB01032	dlnlcg	Dihomo-gamma-linolenic acid (n-6)
HMDB01080	4abutn	4-Aminobutanal
HMDB01085	leuktrB4	Leukotriene B4(1-)
HMDB01143	mi134p	1D-myo-Inositol 1,3,4-trisphosphate
HMDB01149	5aop	5-Amino-4-oxopentanoate
HMDB01170	lthstrl	5alpha-Cholest-7-en-3beta-ol
HMDB01220	prostgf2	Prostaglandin F2alpha
HMDB01238	acgalfucgalacgalfuc12gal14acglcgalgluside_hs	Type IIIA glycolipid
HMDB01238	acgalfucgalacgalfucgalacglcgal14acglcgalgluside_hs	Type IIIAb
HMDB01238	Rtotal	Rtotal c
HMDB01238	Rtotal2	R total 2 position
HMDB01251	lanost	Lanosterol
HMDB01259	sucsal	Succinic semialdehyde
HMDB01318	4mptnl	4-Methylpentanal
HMDB01331	xol7aone	7alpha-Hydroxycholest-4-en-3-one
HMDB01335	ps_hs	Phosphatidylserine (homo sapiens)
HMDB01419	xol24oh	24-Hydroxycholesterol
HMDB01442	prostge1	Prostaglandin E1
HMDB01509	CE6247	5,12,20-TriHETE
HMDB01830	prgstrn	Prgstrn c
HMDB01866	34dhoxmand	3,4-Dihydroxymandelate
HMDB02003	lgnc	Lignoceric acid
HMDB02035	T4hcinnm	Trans 4 Hydroxycinnamate
HMDB02068	doco13ac	13Z)-13-docosenoic acid
HMDB02166	3aib	L-3-Amino-isobutanoate
HMDB02190	C14768	5,6-EET
HMDB02226	adrn	Adrenic acid
HMDB02232	C14769	8,9-EET
HMDB02356	hexc	Hexacosanoate n C260
HMDB02656	HC02202	Prostaglandin A1(1-)
HMDB02664	HC02213	Prostaglandin E3
HMDB02829	andrstrnglc	Androsterone glucuronide
HMDB02884	M01582	11Z-Docosenoic Acid
HMDB02961	5adtststerone	5alpha-Dihydrotestosterone
HMDB02991	dag_hs	Diacylglycerol (homo sapiens)
HMDB02991	dcsptn1	Docosa-4,7,10,13,16-pentaenoic acid (n-6)
HMDB03073	lnlncg	Gamma-linolenic acid
HMDB03325	bildglcur	Bilirubin beta-diglucuronide
HMDB03419	fucacngal14acglcgalgluside_hs	IV3-a-NeuAc,III3-a-Fuc-nLc4Cer
HMDB03419	fucfucfucgalacglcgal14acglcgalgluside_hs	(Gal)3 (Glc)1 (GlcNAc)2 (LFuc)3 (Cer)1
HMDB03419	fucfucgalacglcgalgluside_hs	Leb glycolipid
HMDB03419	fucgal14acglcgalgluside_hs	Lacto-N-fucopentaosyl III ceramide
HMDB03419	fucgalfucgalacglcgalgluside_hs	(Gal)3 (Glc)1 (GlcNAc)1 (LFuc)2 (Cer)1
HMDB03419	galacglcgalgbside_hs	Gal-GlcNAc-Gal globoside (homo sapiens)
HMDB03419	galgalgalthcrm_hs	Gal-Gal-Gal-Gal-Gal-Glc-Cer (homo sapiens)
HMDB03419	gbside_hs	Globoside (homo sapiens)
HMDB03892	CE4890	N-methylsalsolinol
HMDB04026	21hprgnlone	21-Hydroxypregnenolone
HMDB04244	15HPET	15-Hydroperoxyeicosatetraenoic acid
HMDB04264	C14771	14,15-EET
HMDB04362	CE2006	4-hydroxy-2-nonenal
HMDB04381	acngalacglcgal14acglcgalgluside_hs	VI3NeuAc-nLc6Cer
HMDB04673	C14770	11,12-EET
HMDB04701	C14825	9(10)-EpOME
HMDB04702	C14826	12(13)-EpOME
HMDB05045	CE2537	15-hydroxy-(8Z,11Z,13E)-eicosatrienoate
HMDB05060	M00008	11Z,14Z-Eicosadienoic Acid
HMDB05081	CE7085	5-HEPE; 5-hydroxyeicosapentaenoate
HMDB05082	C06315	Lipoxin B4(1-)
HMDB06044	CE2172	6,7-dihydroxy-1,2,3,4-tetrahydroisoquinoline
HMDB06202	dolichol__L	Dolichol, human liver homolog
HMDB06224	estradiolglc	17beta-estradiol 3-glucosiduronic acid
HMDB06355	gluside_hs	Glucocerebroside (homo sapiens)
HMDB06403	wharachd	W-hydroxyl arachidonic acid
HMDB06406	leuktrB4wcooh	W-carboxy leukotriene B4
HMDB06406	leuktrB4woh	W-hydroxyl leukotriene B4
HMDB06461	lnlc	Linoleic acid (all cis C18:2) n-6
HMDB06469	lnlnca	Alpha-Linolenic acid, C18:3, n-3
HMDB06500	pe_hs	Phosphatidylethanolamine (homo sapiens)
HMDB06509	oagd3_hs	9-O-Acetylated GD3 (homo sapiens)
HMDB06509	oagt3_hs	9-O-Acetylated GT3 (homo sapiens)
HMDB06529	odecoa	Octadecenoyl-CoA (n-C18:1CoA)
HMDB06537	mag_hs	Monoacylglycerol 2 (homo sapiens)
HMDB06726	xolest204_hs	Cholesteryl Arachidonate, Cholesterol-Ester (20:4, Delta 5,8,11,14)
HMDB06769	whttdca	Omega hydroxy tetradecanoate (n-C14:0)
HMDB06779	ind56qn	Indole-5,6-Quinone
HMDB06809	3hmp	3-Hydroxy-2-methylpropanoate
HMDB06887	xolest_hs	Cholesterol ester
HMDB10396	pcholn204_hs	1-Eicosatetraenoylglycerophosphocholine (Delta 8, 11, 14, 17), Sn1-Lpc (20:4)
HMDB11131	magste_hs	1-Stearoylglycerol
HMDB11134	C04805	5(S)-HETE
HMDB12177	mi1345p	1D myo Inositol 1 3 4 5 tetrakisphosphate C6H8O18P4
HMDB12490	CE5629	1,2-dehydrosalsolinol
HMDB29220	pcholn261_hs	Lysopc A C26:1 (Delta 5)
HMDB29221	pcholn281_hs	Lysopc A C28:1 (Delta 5)
HMDB35159	M00017	13Z-Eicosenoic Acid
HMDB60068	gt1b_hs	GT1b (homo sapiens)
HMDB60159	eicostet	Eicosatetranoic acid
HMDB60169	bilglcur	Bilirubin monoglucuronide
HMDB60267	fdp	D-Fructose 1,6-bisphosphate
HMDB61695	pailpalm_hs	1-Palmitoylglycerophosphoinositol
HMDB62217	doco13ecoa	13-Docosenoyl Coenzyme A
HMDB62218	M00019	13Z-Octadecenoic Acid
HMDB62296	CE7082	15(S)-HEPE
HMDB62452	M03153	17Z-Hexacosenoic Acid
#N/A	1glyc_hs	1 acyl phosphoglycerol
#N/A	2m3hbu	2-Methyl-3-Hydroxy-Butyrate
#N/A	3mglutac	3-Methyl-Glutaconate
#N/A	5eipenc	5,8,11,14,17-Eicosapentenoic Acid
#N/A	acile__L	Acetyl Isoleucine
#N/A	eidi1114ac	Cis,Cis-11,14-Eicosadienoic Acid
#N/A	fuc13galacglcgal14acglcgalgluside_hs	III3Fuc-nLc6Cer
#N/A	fuc14galacglcgalgluside_hs	Lea glycolipid
#N/A	fucacgalfucgalacglcgalgluside_hs	(Gal)2 (GalNAc)1 (Glc)1 (GlcNAc)1 (LFuc)2 (Cer)1
#N/A	fucfucfucgalacglc13galacglcgal14acglcgalgluside_hs	(Gal)4 (Glc)1 (GlcNAc)3 (LFuc)3 (Cer)1
#N/A	galgluside_hs	Galactosyl glucosyl ceramide
#N/A	HC02020	Cholesterol-ester-palm
#N/A	hhxdcal	2-Hydroxyhexadecanal
#N/A	M00260	10Z,13Z,16Z,19Z-Docosatetraenoic Acid
#N/A	M00315	12Z,15Z,18Z,21Z-Tetracosatetraenoic Acid
#N/A	M01111	5-L-Gamma-Glutamyl Amino Acid
#N/A	M01197	7Z-Hexadecenoic Acid
#N/A	M01881	(Gal)4 (Glc)1 (GlcNAc)3 (LFuc)2 (Cer)1
#N/A	M03131	V3(Neuac)2-Gb5Cer ((Gal)3 (GalNAc)1 (Glc)1 (Neu5Ac)2 (Cer)1)
#N/A	magpalm_hs	1-Palmitoylglycerol
#N/A	pchol2linl_hs	2-Linoleoylglycerophosphocholine
#N/A	pcholeic_hs	1-Eicosadienoylglycerophosphocholine (Delta 11,14)
#N/A	pe15_hs	1-Pentadecanoylglycerophosphoethanolamine (C15:0 Pe)
#N/A	sphmyln180241_hs	Sm (D18:0/24:1), Sphingomyelin
#N/A	sphmyln18116_hs	Sm (D18:1/16:0), Sphingomyelin
#N/A	sphmyln18117_hs	Sm (D18:1/17:0), Sphingomyelin
#N/A	sphmyln181181_hs	Sm (D18:1/18:1), Sphingomyelin
#N/A	sphmyln18121_hs	Sm (D18:1/21:0), Sphingomyelin
#N/A	sphmyln181221_hs	Sm (D18:1/22:1), Sphingomyelin

## Sheet: Supplementary Table S4
Table S4: Lipids detected in serum of knockout mice. Metabolites followed by a * symbol have not been confirmed based on a standard, but they are reported as high confidence predictions. Metabolites followed by a number are the structural isomers of another compound in the platform’s library.
Lipid	Pubchem ID	Fold Change	P Value	FDR-Adjusted P-value	Cohen's d	Subpathway
glycerophosphoethanolamine	123874	1.35	3.80252e-06	0.000925281	6.86672	Phospholipid Metabolism
lignoceroyl sphingomyelin (d18:1/24:0)		1.6	2.5249e-05	0.00204798	5.89814	Sphingolipid Metabolism
stearidonate (18:4n3)	5312508	2	5.24031e-05	0.00275628	4.46252	Polyunsaturated Fatty Acid (n3 and n6)
3-carboxy-4-methyl-5-pentyl-2-furanpropionate (3-Cmpfp)**	194501	5.23	6.77112e-05	0.00283631	4.85972	Fatty Acid, Dicarboxylate
linoleoyl-linolenoyl-glycerol (18:2/18:3) [2]*		2.57	6.60621e-05	0.00283631	3.98408	Diacylglycerol
2-butenoylglycine	6303498	4.69	0.0002055	0.00468797	3.08041	Fatty Acid Metabolism(Acyl Glycine)
1-stearoyl-2-oleoyl-GPG (18:0/18:1)		0.52	0.000278424	0.00580004	-4.55441	Phosphatidylglycerol (PG)
1-oleoyl-2-linoleoyl-GPC (18:1/18:2)*		0.62	0.000309928	0.00595388	-5.11985	Phosphatidylcholine (PC)
erucate (22:1n9)	5281116	2.81	0.000309272	0.00595388	3.27236	Long Chain Fatty Acid
propionylglycine	98681	6.06	0.000326936	0.00611957	2.72472	Fatty Acid Metabolism (also BCAA Metabolism)
behenoylcarnitine (C22)*		1.58	0.000381233	0.00670377	4.71528	Fatty Acid Metabolism(Acyl Carnitine)
1-linoleoyl-2-linolenoyl-GPC (18:2/18:3)*		1.86	0.000432963	0.0073503	3.31896	Phosphatidylcholine (PC)
linoleoyl-linolenoyl-glycerol (18:2/18:3) [1]*		3.94	0.000471045	0.00747527	2.90964	Diacylglycerol
palmitoleoyl-arachidonoyl-glycerol (16:1/20:4) [2]*		2.3	0.000679481	0.00992042	3.11412	Diacylglycerol
1-linoleoyl-GPE (18:2)*	52925130	1.29	0.000830608	0.0118891	3.22151	Lysophospholipid
arachidate (20:0)	10467	2.1	0.000920127	0.0126735	2.96197	Long Chain Fatty Acid
sphingomyelin (d18:2/14:0, d18:1/14:1)*		0.52	0.000953676	0.0128343	-4.66876	Sphingolipid Metabolism
carnitine	10917	0.79	0.00101191	0.0129596	-3.28774	Carnitine Metabolism
sphingomyelin (d17:1/14:0, d16:1/15:0)*		0.54	0.00131401	0.0159872	-3.65672	Sphingolipid Metabolism
1-oleoyl-2-docosahexaenoyl-GPC (18:1/22:6)*		0.66	0.00146572	0.0172576	-3.61197	Phosphatidylcholine (PC)
chiro-inositol		0.61	0.00160323	0.0182869	-2.67855	Inositol Metabolism
behenoyl sphingomyelin (d18:1/22:0)*		1.96	0.00170594	0.0188687	6.74839	Sphingolipid Metabolism
palmitoyl dihydrosphingomyelin (d18:0/16:0)*	9939965	1.17	0.00195736	0.0205169	2.89073	Sphingolipid Metabolism
sphingomyelin (d18:1/20:1, d18:2/20:0)*		0.75	0.00205118	0.0210896	-3.21493	Sphingolipid Metabolism
docosadienoate (22:2n6)	5282807	2.45	0.00208981	0.0211884	2.52418	Polyunsaturated Fatty Acid (n3 and n6)
isocaproylglycine		2.23	0.00213201	0.0213201	2.99069	Fatty Acid Metabolism(Acyl Glycine)
linolenate [alpha or gamma; (18:3n3 or 6)]	5280934	1.9	0.0026115	0.0238299	2.4825	Polyunsaturated Fatty Acid (n3 and n6)
linoleoyl-linoleoyl-glycerol (18:2/18:2) [1]*		2.52	0.00259025	0.0238299	2.41856	Diacylglycerol
1-oleoyl-GPC (18:1)	16081932	0.83	0.00274147	0.0244058	-3.98471	Lysophospholipid
lignoceroylcarnitine (C24)*		1.31	0.00272458	0.0244058	3.29654	Fatty Acid Metabolism(Acyl Carnitine)
ceramide (d18:1/20:0, d16:1/22:0, d20:1/18:0)*		0.47	0.0027769	0.0244233	-2.34932	Ceramides
1-stearoyl-2-oleoyl-GPC (18:0/18:1)		0.72	0.00302833	0.0249946	-2.68632	Phosphatidylcholine (PC)
linoleoyl-docosahexaenoyl-glycerol (18:2/22:6) [1]*		2.99	0.00300382	0.0249946	3.36238	Diacylglycerol
glycosyl ceramide (d18:1/20:0, d16:1/22:0)*		0.38	0.00313315	0.0254133	-2.25814	Ceramides
3-carboxy-4-methyl-5-propyl-2-furanpropanoate (CMPF)	123979	4.25	0.00317808	0.0254945	2.16786	Fatty Acid, Dicarboxylate
glycosyl ceramide (d16:1/24:1, d18:1/22:1)*		0.43	0.00479418	0.0353511	-3.94549	Ceramides
sphingomyelin (d18:1/14:0, d16:1/16:0)*	11433862	0.73	0.00510133	0.0371443	-2.40341	Sphingolipid Metabolism
eicosapentaenoate (EPA; 20:5n3)	446284	1.53	0.00571665	0.0397444	2.53432	Polyunsaturated Fatty Acid (n3 and n6)
sphingomyelin (d18:1/25:0, d19:0/24:1, d20:1/23:0, d19:1/24:0)*		2.1	0.00585892	0.040189	2.77132	Sphingolipid Metabolism
linoleoyl-docosahexaenoyl-glycerol (18:2/22:6) [2]*		2.57	0.00646917	0.0427962	2.53035	Diacylglycerol
nonadecanoate (19:0)	12591	1.67	0.00734588	0.0474557	2.08845	Long Chain Fatty Acid
butyrylcarnitine (C4)	439829	0.41	0.00841107	0.0524793	-1.92464	Fatty Acid Metabolism (also BCAA Metabolism)
docosatrienoate (22:3n3)	5312556	3.28	0.00887224	0.0539728	1.69093	Polyunsaturated Fatty Acid (n3 and n6)
hexadecadienoate (16:2n6)		1.7	0.00902047	0.054421	2.17806	Polyunsaturated Fatty Acid (n3 and n6)
1-(1-enyl-palmitoyl)-2-palmitoyl-GPC (P-16:0/16:0)*	11146967	1.59	0.00918553	0.0549626	3.458	Plasmalogen
glycosyl ceramide (d18:1/23:1, d17:1/24:1)*		0.54	0.00928262	0.055092	-2.62452	Ceramides
valerylglycine	4737557	1.89	0.0103518	0.0598859	1.92164	Fatty Acid Metabolism(Acyl Glycine)
taurocholate	6675	0.24	0.0108187	0.0617005	-1.75868	Primary Bile Acid Metabolism
ceramide (d16:1/24:1, d18:1/22:1)*		0.53	0.011894	0.0667897	-2.72042	Ceramides
nisinate (24:6n3)	11792612	1.92	0.012128	0.0675838	2.03558	Polyunsaturated Fatty Acid (n3 and n6)
taurodeoxycholate	2733768	0.33	0.012404	0.0685977	-2.00933	Secondary Bile Acid Metabolism
1-(1-enyl-palmitoyl)-2-oleoyl-GPC (P-16:0/18:1)*		1.55	0.0141073	0.0740889	3.0494	Plasmalogen
1-linoleoyl-GPC (18:2)	11988421	1.09	0.0150933	0.0781428	1.98088	Lysophospholipid
stearoyl-linoleoyl-glycerol (18:0/18:2) [2]*		1.85	0.0152437	0.0783655	1.71823	Diacylglycerol
behenoyl dihydrosphingomyelin (d18:0/22:0)*		1.54	0.0153658	0.078441	2.96997	Sphingolipid Metabolism
margarate (17:0)	10465	1.48	0.0160349	0.0807276	2.04496	Long Chain Fatty Acid
linoleate (18:2n6)	5280450	1.66	0.0169912	0.0843091	1.73344	Polyunsaturated Fatty Acid (n3 and n6)
tauroursodeoxycholate	9848818	0.31	0.0178257	0.0863512	-1.62249	Secondary Bile Acid Metabolism
1-linoleoyl-GPG (18:2)*		1.44	0.0184992	0.0882639	1.82617	Lysophospholipid
propionylcarnitine (C3)	107738	0.66	0.0187822	0.0884582	-2.93735	Fatty Acid Metabolism (also BCAA Metabolism)
margaroylcarnitine (C17)*		1.77	0.0198716	0.0923965	1.65195	Fatty Acid Metabolism(Acyl Carnitine)
sphingomyelin (d18:1/21:0, d17:1/22:0, d16:1/23:0)*		1.63	0.0203811	0.0941658	2.47916	Sphingolipid Metabolism
1,2-dipalmitoyl-GPC (16:0/16:0)	452110	1.12	0.0211372	0.0947566	1.94256	Phosphatidylcholine (PC)
2-hydroxyadipate	193530	1.75	0.0212878	0.0947566	1.71387	Fatty Acid, Dicarboxylate
docosatrienoate (22:3n6)*		0.31	0.0212482	0.0947566	-2.07952	Polyunsaturated Fatty Acid (n3 and n6)
oleoyl-linoleoyl-glycerol (18:1/18:2) [1]		1.75	0.0210758	0.0947566	1.64499	Diacylglycerol
tauro-beta-muricholate	168408	0.36	0.021208	0.0947566	-1.58056	Primary Bile Acid Metabolism
sphingomyelin (d18:2/24:2)*		1.25	0.0223414	0.0970786	1.77347	Sphingolipid Metabolism
1-stearoyl-GPC (18:0)	497299	0.84	0.0229976	0.0993388	-1.84344	Lysophospholipid
pentadecanoylcarnitine (C15)*		1.68	0.0232879	0.100001	2.17931	Fatty Acid Metabolism(Acyl Carnitine)
1-palmitoyl-2-linoleoyl-GPI (16:0/18:2)		1.56	0.0241758	0.102259	2.24585	Phosphatidylinositol (PI)
1-palmitoyl-2-gamma-linolenoyl-GPC (16:0/18:3n6)*		1.36	0.0251122	0.10357	1.92793	Phosphatidylcholine (PC)
cis-4-decenoylcarnitine (C10:1)		1.58	0.0248804	0.10357	1.90885	Fatty Acid Metabolism(Acyl Carnitine)
heneicosapentaenoate (21:5n3)	11998573	1.88	0.0250788	0.10357	2.05352	Polyunsaturated Fatty Acid (n3 and n6)
oleoyl-linoleoyl-glycerol (18:1/18:2) [2]		1.72	0.0306593	0.118779	1.5035	Diacylglycerol
10-nonadecenoate (19:1n9)	5312513	1.39	0.0332247	0.122495	1.60995	Long Chain Fatty Acid
pentadecanoate (15:0)	13849	1.22	0.0326435	0.122495	1.64932	Long Chain Fatty Acid
pimeloylcarnitine/3-methyladipoylcarnitine (C7-DC)		4.74	0.0330711	0.122495	1.20561	Fatty Acid Metabolism(Acyl Carnitine)
maleate	444266	1.6	0.034282	0.125129	1.85809	Fatty Acid, Dicarboxylate
1-linoleoylglycerol (18:2)	5283469	2.09	0.0366411	0.129069	1.57999	Monoacylglycerol
ceramide (d18:2/24:1, d18:1/24:2)*		0.65	0.036251	0.129069	-1.56565	Ceramides
glycosyl-N-nervonoyl-sphingosine (d18:1/24:1)*		0.66	0.0374307	0.130739	-1.63083	Ceramides
1-stearoyl-2-linoleoyl-GPI (18:0/18:2)		1.31	0.0411	0.139797	1.62577	Phosphatidylinositol (PI)
2-linoleoylglycerol (18:2)	5365676	1.88	0.0419127	0.140997	1.52569	Monoacylglycerol
linoleoyl-arachidonoyl-glycerol (18:2/20:4) [1]*		1.72	0.0418747	0.140997	1.48853	Diacylglycerol
1-(1-enyl-palmitoyl)-2-linoleoyl-GPC (P-16:0/18:2)*		1.39	0.0426911	0.141721	1.91954	Plasmalogen
stearoylcarnitine (C18)	6426855	1.21	0.0427106	0.141721	1.62511	Fatty Acid Metabolism(Acyl Carnitine)
tetradecanedioate (C14-DC)	13185	0.62	0.0424452	0.141721	-1.43752	Fatty Acid, Dicarboxylate
1-palmitoyl-2-linoleoyl-GPE (16:0/18:2)	9546747	1.69	0.0431422	0.142506	1.95594	Phosphatidylethanolamine (PE)
acetylcarnitine (C2)	1	0.84	0.0448828	0.145462	-1.6958	Fatty Acid Metabolism(Acyl Carnitine)
1-stearoyl-2-linoleoyl-GPC (18:0/18:2)*		0.92	0.0461568	0.147783	-1.53611	Phosphatidylcholine (PC)
1-(1-enyl-palmitoyl)-2-oleoyl-GPE (P-16:0/18:1)*		1.27	0.0466508	0.148712	1.56842	Plasmalogen
3-hydroxysebacate	3017884	2.66	0.0473887	0.149882	1.86656	Fatty Acid, Monohydroxy
adipoylcarnitine (C6-DC)	71296139	1.23	0.0474632	0.149882	1.42263	Fatty Acid Metabolism(Acyl Carnitine)
N-palmitoyl-sphingosine (d18:1/16:0)	5283564	0.6	0.0497184	0.155104	-1.44029	Ceramides
palmitoyl-linoleoyl-glycerol (16:0/18:2) [1]*	9543695	1.58	0.0506467	0.156862	1.34332	Diacylglycerol
10-heptadecenoate (17:1n7)	5312435	1.31	0.052552	0.160229	1.47109	Long Chain Fatty Acid
1-stearoyl-2-arachidonoyl-GPC (18:0/20:4)	16219824	0.74	0.0543539	0.16464	-1.4969	Phosphatidylcholine (PC)
1-lignoceroyl-GPC (24:0)		1.16	0.0554591	0.165245	1.39158	Lysophospholipid
1-linolenoyl-GPC (18:3)*		1.22	0.0552989	0.165245	1.58328	Lysophospholipid
1-palmitoyl-2-linoleoyl-GPC (16:0/18:2)	5287971	1.09	0.0553587	0.165245	1.42328	Phosphatidylcholine (PC)
1-palmitoyl-GPE (16:0)	9547069	1.15	0.0551788	0.165245	1.43653	Lysophospholipid
N-stearoyl-sphingosine (d18:1/18:0)*	5283565	0.28	0.0561082	0.165826	-1.28348	Ceramides
1,2-dilinoleoyl-GPC (18:2/18:2)	5288075	1.12	0.0618527	0.18061	1.36815	Phosphatidylcholine (PC)
1-linoleoyl-GPI (18:2)*		1.4	0.0632362	0.183914	1.35181	Lysophospholipid
heptanoyl glycine	10932172	1.43	0.0650814	0.18853	1.39649	Fatty Acid Metabolism(Acyl Glycine)
mead acid (20:3n9)	5312531	0.6	0.0665356	0.191224	-1.2274	Polyunsaturated Fatty Acid (n3 and n6)
17-methylstearate (i19:0)	3083779	1.53	0.0673077	0.191932	1.22577	Fatty Acid, Branched
2-hydroxyoctanoate	94180	1.54	0.0688169	0.195472	1.35512	Fatty Acid, Monohydroxy
1-palmitoleoyl-2-linoleoyl-GPC (16:1/18:2)*		1.22	0.0715698	0.19918	1.20435	Phosphatidylcholine (PC)
glutarate (C5-DC)	743	0.57	0.0717595	0.19918	-1.35937	Fatty Acid, Dicarboxylate
glycosyl-N-stearoyl-sphingosine (d18:1/18:0)		0.24	0.0750526	0.205971	-1.18888	Ceramides
1-stearoyl-2-docosahexaenoyl-GPC (18:0/22:6)		0.83	0.0769284	0.208765	-1.36409	Phosphatidylcholine (PC)
linolenoylcarnitine (C18:3)*		1.7	0.0781699	0.211348	1.49913	Fatty Acid Metabolism(Acyl Carnitine)
hexadecatrienoate (16:3n3)	5312428	1.52	0.0810093	0.215147	1.27296	Polyunsaturated Fatty Acid (n3 and n6)
palmitoyl-linoleoyl-glycerol (16:0/18:2) [2]*		1.54	0.0821847	0.215147	1.16571	Diacylglycerol
1-stearoyl-2-docosahexaenoyl-GPE (18:0/22:6)*	9546798	1.18	0.084362	0.219161	1.2335	Phosphatidylethanolamine (PE)
hexanoylcarnitine (C6)	6426853	0.41	0.0855972	0.221007	-1.25403	Fatty Acid Metabolism(Acyl Carnitine)
arachidonoylcholine		0.67	0.0862379	0.22162	-1.29892	Fatty Acid Metabolism (Acyl Choline)
palmitoyl-linolenoyl-glycerol (16:0/18:3) [2]*		2.09	0.0878209	0.224158	1.29057	Diacylglycerol
dihomo-linoleate (20:2n6)	6439848	1.47	0.0891302	0.22592	1.18864	Polyunsaturated Fatty Acid (n3 and n6)
palmitoleoyl-linoleoyl-glycerol (16:1/18:2) [1]*		1.54	0.0903093	0.22733	1.08416	Diacylglycerol
glycerol 3-phosphate	754	1.4	0.0909997	0.228281	1.40572	Glycerolipid Metabolism
corticosterone	5753	0.5	0.0943233	0.235004	-1.14241	Corticosteroids
glycosyl-N-palmitoyl-sphingosine (d18:1/16:0)		0.61	0.0963085	0.235924	-1.21794	Ceramides
1-oleoyl-2-linoleoyl-GPE (18:1/18:2)*	9546753	1.45	0.100238	0.238502	1.26108	Phosphatidylethanolamine (PE)
1-palmitoyl-2-arachidonoyl-GPE (16:0/20:4)*	9546800	1.21	0.100145	0.238502	1.10462	Phosphatidylethanolamine (PE)
1-palmitoyl-2-docosahexaenoyl-GPE (16:0/22:6)*	9546799	1.36	0.0990542	0.238502	1.12374	Phosphatidylethanolamine (PE)
eicosenoylcarnitine (C20:1)*		1.45	0.100267	0.238502	1.05201	Fatty Acid Metabolism(Acyl Carnitine)
N-octanoylglycine	84290	1.56	0.100302	0.238502	0.93373	Fatty Acid Metabolism(Acyl Glycine)
sphingomyelin (d18:2/18:1)*		0.7	0.102835	0.24216	-1.2513	Sphingolipid Metabolism
diacylglycerol (16:1/18:2 [2], 16:0/18:3 [1])*		1.87	0.105534	0.246922	1.16359	Diacylglycerol
3-hydroxyhexanoate	151492	1.48	0.108211	0.250775	1.3257	Fatty Acid, Monohydroxy
octadecadienedioate (C18:2-DC)*		1.61	0.110275	0.253946	1.11159	Fatty Acid, Dicarboxylate
1-palmitoleoyl-2-linolenoyl-GPC (16:1/18:3)*		1.35	0.111154	0.254364	1.01604	Phosphatidylcholine (PC)
4-cholesten-3-one	91477	0.69	0.11089	0.254364	-1.15474	Sterol
taurohyodeoxycholic acid	119046	1.53	0.11328	0.25523	1.16155	Secondary Bile Acid Metabolism
1-linolenoylglycerol (18:3)	53480978	1.77	0.113692	0.255369	1.02012	Monoacylglycerol
1-stearoyl-GPI (18:0)		0.7	0.114298	0.255944	-1.14705	Lysophospholipid
9,10-DiHOME	9966640	1.44	0.114967	0.256192	1.08876	Fatty Acid, Dihydroxy
sphingomyelin (d18:1/19:0, d19:1/18:0)*		0.9	0.117658	0.258705	-1.12657	Sphingolipid Metabolism
palmitoylcarnitine (C16)	461	1.26	0.118518	0.259036	1.13197	Fatty Acid Metabolism(Acyl Carnitine)
1-palmitoyl-2-arachidonoyl-GPI (16:0/20:4)*		1.17	0.119538	0.260485	1.09163	Phosphatidylinositol (PI)
1-arachidonoyl-GPC (20:4n6)*		0.8	0.121393	0.261661	-1.1576	Lysophospholipid
choline	305	1.18	0.120788	0.261661	1.15849	Phospholipid Metabolism
linoleoylcarnitine (C18:2)*	6450015	1.45	0.124833	0.267068	1.04721	Fatty Acid Metabolism(Acyl Carnitine)
palmitate (16:0)	985	1.29	0.124611	0.267068	1.00233	Long Chain Fatty Acid
azelate (C9-DC)	2266	1.39	0.127123	0.270554	0.901769	Fatty Acid, Dicarboxylate
1-stearoyl-2-arachidonoyl-GPI (18:0/20:4)		0.86	0.127916	0.27145	-1.12657	Phosphatidylinositol (PI)
caprylate (8:0)	379	0.72	0.130152	0.274598	-1.04979	Medium Chain Fatty Acid
nervonoylcarnitine (C24:1)*		1.18	0.129834	0.274598	1.05282	Fatty Acid Metabolism(Acyl Carnitine)
sphinganine-1-phosphate	520	0.7	0.136305	0.284293	-0.992983	Sphingolipid Metabolism
1-palmitoyl-2-arachidonoyl-GPC (16:0/20:4n6)	10747814	0.89	0.137458	0.285882	-1.10512	Phosphatidylcholine (PC)
glycerol	753	0.75	0.13877	0.28779	-1.09378	Glycerolipid Metabolism
1-dihomo-linoleoylglycerol (20:2)		1.92	0.139944	0.289402	1.07031	Fatty Acid, Keto
1-linoleoyl-2-arachidonoyl-GPC (18:2/20:4n6)*		0.86	0.141647	0.289643	-1.01905	Phosphatidylcholine (PC)
1-palmitoyl-2-stearoyl-GPC (16:0/18:0)		0.9	0.140797	0.289643	-1.06295	Phosphatidylcholine (PC)
1-(1-enyl-stearoyl)-2-arachidonoyl-GPE (P-18:0/20:4)*	9547058	0.85	0.143041	0.291675	-1.13658	Plasmalogen
stearoylcholine*		0.66	0.146851	0.296136	-0.955614	Fatty Acid Metabolism (Acyl Choline)
3-hydroxy-3-methylglutarate	1662	0.69	0.149274	0.298847	-1.18218	Mevalonate Metabolism
butyrylglycine	88412	1.37	0.149568	0.298847	1.10903	Fatty Acid Metabolism (also BCAA Metabolism)
sphingomyelin (d18:1/24:1, d18:2/24:0)*		1.09	0.149761	0.298847	1.01586	Sphingolipid Metabolism
1,2-dilinoleoyl-GPE (18:2/18:2)*	9546812	1.56	0.150573	0.299505	1.07617	Phosphatidylethanolamine (PE)
docosahexaenoate (DHA; 22:6n3)	445580	1.34	0.154685	0.30519	1.04945	Polyunsaturated Fatty Acid (n3 and n6)
glycosyl ceramide (d18:2/24:1, d18:1/24:2)*		0.84	0.154371	0.30519	-1.0768	Ceramides
1-oleoyl-2-arachidonoyl-GPI (18:1/20:4) *		0.85	0.156956	0.307843	-0.940468	Phosphatidylinositol (PI)
docosapentaenoate (n6 DPA; 22:5n6)	6441454	1.31	0.15664	0.307843	0.933426	Polyunsaturated Fatty Acid (n3 and n6)
oleoyl-linolenoyl-glycerol (18:1/18:3) [2]*		1.61	0.157295	0.307843	0.832281	Diacylglycerol
1-arachidonoyl-GPE (20:4n6)*	42607465	1.16	0.159619	0.310726	0.995498	Lysophospholipid
2-hydroxydecanoate	21488	1.25	0.161671	0.313883	0.978034	Fatty Acid, Monohydroxy
14-HDoHE/17-HDoHE		1.88	0.165156	0.318953	0.879628	Fatty Acid, Monohydroxy
adipate (C6-DC)	196	1.14	0.168127	0.323832	1.02571	Fatty Acid, Dicarboxylate
N-acetyl-2-aminooctanoate*	95555	1.23	0.17602	0.335407	0.932526	Fatty Acid, Amino
1-docosahexaenoylglycerol (22:6)		0.69	0.188777	0.35305	-0.70551	Monoacylglycerol
docosapentaenoate (n3 DPA; 22:5n3)	6441454	1.33	0.190632	0.354101	0.74954	Polyunsaturated Fatty Acid (n3 and n6)
hexanoylglycine	99463	1.31	0.190366	0.354101	1.0418	Fatty Acid Metabolism(Acyl Glycine)
mevalonate	439230	1.21	0.199131	0.363981	0.878858	Mevalonate Metabolism
1-palmitoyl-2-oleoyl-GPC (16:0/18:1)	6436017	0.93	0.202458	0.364948	-0.879422	Phosphatidylcholine (PC)
linoleoyl-arachidonoyl-glycerol (18:2/20:4) [2]*		1.38	0.201917	0.364948	0.836002	Diacylglycerol
myristate (14:0)	11005	1.22	0.202557	0.364948	0.886141	Long Chain Fatty Acid
dihomo-linoleoylcarnitine (C20:2)*		1.37	0.204536	0.365621	0.862716	Fatty Acid Metabolism(Acyl Carnitine)
1-(1-enyl-stearoyl)-2-linoleoyl-GPE (P-18:0/18:2)*		0.95	0.210881	0.373606	-0.866558	Plasmalogen
1-(1-enyl-palmitoyl)-2-arachidonoyl-GPE (P-16:0/20:4)*		1.08	0.215802	0.375979	0.888975	Plasmalogen
1-stearoyl-2-oleoyl-GPE (18:0/18:1)		1.13	0.215224	0.375979	0.822964	Phosphatidylethanolamine (PE)
dihomo-linolenate (20:3n3 or n6)	5280581	1.25	0.213863	0.375979	0.777133	Polyunsaturated Fatty Acid (n3 and n6)
suberate (C8-DC)	10457	1.27	0.214592	0.375979	0.57648	Fatty Acid, Dicarboxylate
1-stearoyl-2-linoleoyl-GPE (18:0/18:2)*	9546749	1.18	0.218818	0.379423	0.83798	Phosphatidylethanolamine (PE)
oleoylcholine		0.7	0.221661	0.382769	-0.723551	Fatty Acid Metabolism (Acyl Choline)
eicosenoate (20:1)	5282768	1.45	0.222998	0.383935	0.844031	Long Chain Fatty Acid
caprate (10:0)	2969	0.81	0.227942	0.390605	-0.774328	Medium Chain Fatty Acid
octadecenedioylcarnitine (C18:1-DC)*		0.82	0.227862	0.390605	-0.838323	Fatty Acid Metabolism(Acyl Carnitine)
2-aminooctanoate	69522	0.83	0.235397	0.401092	-0.729211	Fatty Acid, Amino
taurochenodeoxycholate	387316	0.54	0.235714	0.401092	-0.862528	Primary Bile Acid Metabolism
dihomo-linolenoyl-choline		0.71	0.237415	0.401203	-0.748438	Fatty Acid Metabolism (Acyl Choline)
beta-muricholate	5283853	2.04	0.242191	0.407371	0.751826	Primary Bile Acid Metabolism
4-hydroxy-2-oxoglutaric acid	599	0.84	0.245482	0.411958	-0.783858	Fatty Acid, Dicarboxylate
1-stearoyl-GPE (18:0)	9547068	1.05	0.246893	0.413376	0.825307	Lysophospholipid
suberoylcarnitine (C8-DC)		1.22	0.249581	0.415969	0.78809	Fatty Acid Metabolism(Acyl Carnitine)
stearoyl-arachidonoyl-glycerol (18:0/20:4) [1]*		0.89	0.25213	0.41926	-0.727862	Diacylglycerol
sphingomyelin (d18:1/20:0, d16:1/22:0)*		0.92	0.258452	0.424933	-0.78539	Sphingolipid Metabolism
glycerophosphorylcholine (GPC)	71920	1.03	0.259311	0.425387	0.768625	Phospholipid Metabolism
1-myristoyl-2-palmitoyl-GPC (14:0/16:0)	129657	1.16	0.262154	0.429086	0.845213	Phosphatidylcholine (PC)
glycerophosphoinositol*	167572	0.88	0.266188	0.431817	-0.78075	Phospholipid Metabolism
2-hydroxyglutarate	43	0.86	0.267065	0.432277	-0.633589	Fatty Acid, Dicarboxylate
3-hydroxybutyrylcarnitine (1)	53481617	1.43	0.28167	0.450919	0.862943	Fatty Acid Metabolism(Acyl Carnitine)
1-stearoyl-2-arachidonoyl-GPE (18:0/20:4)	5289133	1.13	0.285571	0.454288	0.720762	Phosphatidylethanolamine (PE)
1-palmitoyl-2-docosahexaenoyl-GPC (16:0/22:6)	6441886	0.95	0.29195	0.463312	-0.708447	Phosphatidylcholine (PC)
12-HEPE	10041593	1.58	0.294504	0.465981	0.787653	Eicosanoid
2-aminoheptanoate	227939	0.82	0.298451	0.468537	-0.584403	Fatty Acid, Amino
oleoyl-oleoyl-glycerol (18:1/18:1) [2]*		0.74	0.301428	0.472194	-0.688582	Diacylglycerol
1-oleoyl-GPG (18:1)*		1.16	0.302876	0.472923	0.687172	Lysophospholipid
1-linoleoyl-2-arachidonoyl-GPE (18:2/20:4)*		1.4	0.309771	0.481381	0.70187	Phosphatidylethanolamine (PE)
sphingosine 1-phosphate	5283560	0.92	0.30993	0.481381	-0.650435	Sphingolipid Metabolism
1-palmitoyl-2-palmitoleoyl-GPC (16:0/16:1)*		0.87	0.313729	0.485217	-0.684939	Phosphatidylcholine (PC)
1-oleoyl-GPI (18:1)*		0.82	0.330375	0.506668	-0.750878	Lysophospholipid
1-palmitoleoylglycerol (16:1)*		1.51	0.341435	0.519265	0.786514	Monoacylglycerol
1,2-dipalmitoyl-GPE (16:0/16:0)*	445468	1.22	0.345496	0.524349	0.476907	Phosphatidylethanolamine (PE)
octanoylcarnitine (C8)	123701	0.58	0.348634	0.526037	-0.942982	Fatty Acid Metabolism(Acyl Carnitine)
sphingomyelin (d18:1/18:1, d18:2/18:0)	6443882	0.84	0.373556	0.554259	-0.673947	Sphingolipid Metabolism
1-(1-enyl-palmitoyl)-2-linoleoyl-GPE (P-16:0/18:2)*		1.12	0.379929	0.55917	0.509308	Plasmalogen
methylmalonate (MMA)	487	0.91	0.379306	0.55917	-0.579922	Fatty Acid Metabolism (also BCAA Metabolism)
sphingomyelin (d17:1/16:0, d18:1/15:0, d16:1/17:0)*		0.96	0.379914	0.55917	-0.560197	Sphingolipid Metabolism
chenodeoxycholate	10133	1.15	0.385744	0.562062	0.310136	Primary Bile Acid Metabolism
palmitoyl-palmitoyl-glycerol (16:0/16:0) [2]*		1.47	0.385132	0.562062	0.659268	Diacylglycerol
docosahexaenoylcholine		0.84	0.388586	0.562834	-0.466528	Fatty Acid Metabolism (Acyl Choline)
1-(1-enyl-palmitoyl)-GPC (P-16:0)*	10917802	1.07	0.395579	0.568713	0.564392	Lysoplasmalogen
3-hydroxyadipate*	151913	1.21	0.395762	0.568713	0.561706	Fatty Acid, Dicarboxylate
12-HHTrE	5283141	0.74	0.407583	0.581124	-0.67226	Eicosanoid
1-oleoyl-2-docosahexaenoyl-GPE (18:1/22:6)*		1.18	0.407027	0.581124	0.473457	Phosphatidylethanolamine (PE)
sphingomyelin (d18:2/23:0, d18:1/23:1, d17:1/24:1)*		1.06	0.409486	0.582699	0.494186	Sphingolipid Metabolism
2-hydroxystearate	69417	0.88	0.415515	0.590129	-0.573228	Fatty Acid, Monohydroxy
sphingomyelin (d18:2/23:1)*		1.07	0.420311	0.595781	0.45585	Sphingolipid Metabolism
palmitoleate (16:1n7)	445638	1.14	0.429685	0.603211	0.540007	Long Chain Fatty Acid
sphingomyelin (d18:0/18:0, d19:0/17:0)*		1.1	0.441661	0.615953	0.331172	Sphingolipid Metabolism
5-dodecenoylcarnitine (C12:1)		1.14	0.446358	0.620651	0.327305	Fatty Acid Metabolism(Acyl Carnitine)
dodecadienoate (12:2)*		1.27	0.4561	0.632991	0.510516	Fatty Acid, Dicarboxylate
sphingomyelin (d18:1/22:1, d18:2/22:0, d16:1/24:1)*		1.1	0.463001	0.640134	0.385307	Sphingolipid Metabolism
pelargonate (9:0)	8158	1.18	0.471323	0.649181	0.49387	Medium Chain Fatty Acid
sphinganine	3126	0.91	0.477076	0.655867	-0.421783	Sphingolipid Metabolism
1-oleoyl-2-arachidonoyl-GPE (18:1/20:4)*		1.12	0.479208	0.65756	0.453946	Phosphatidylethanolamine (PE)
3-hydroxybutyrylcarnitine (2)		1.17	0.490238	0.671432	0.643591	Fatty Acid Metabolism(Acyl Carnitine)
oleoyl-oleoyl-glycerol (18:1/18:1) [1]*		0.84	0.493391	0.673225	-0.460216	Diacylglycerol
1-dihomo-linolenylglycerol (20:3)		1.33	0.499303	0.68002	0.674121	Monoacylglycerol
deoxycholate	222528	0.74	0.502219	0.681449	-0.45783	Secondary Bile Acid Metabolism
hexadecanedioate (C16-DC)	10459	0.9	0.501895	0.681449	-0.537383	Fatty Acid, Dicarboxylate
campesterol	173183	0.93	0.512353	0.690249	-0.374298	Sterol
cholesterol	11025495	0.93	0.512486	0.690249	-0.470927	Sterol
2-palmitoyl-GPC (16:0)*	15061532	1.13	0.535333	0.707958	0.335614	Lysophospholipid
N-behenoyl-sphingadienine (d18:2/22:0)*		1.11	0.534152	0.707958	0.445629	Sphingolipid Metabolism
7-alpha-hydroxy-3-oxo-4-cholestenoate (7-Hoca)	3081085	0.92	0.542629	0.713831	-0.370485	Sterol
myristoleate (14:1n5)	5281119	0.9	0.543685	0.713831	-0.353471	Long Chain Fatty Acid
octadecenedioate (C18:1-DC)*		0.81	0.557243	0.726584	-0.522089	Fatty Acid, Dicarboxylate
2-palmitoylglycerol (16:0)	123409	1.28	0.568008	0.736493	0.491092	Monoacylglycerol
1-myristoyl-2-arachidonoyl-GPC (14:0/20:4)*		0.89	0.578925	0.741314	-0.413908	Phosphatidylcholine (PC)
tricosanoyl sphingomyelin (d18:1/23:0)*		0.93	0.576825	0.741314	-0.469298	Sphingolipid Metabolism
myristoylcarnitine (C14)	6426854	1.07	0.583086	0.743671	0.212976	Fatty Acid Metabolism(Acyl Carnitine)
laurylcarnitine (C12)	10427569	1.07	0.590193	0.750594	0.24564	Fatty Acid Metabolism(Acyl Carnitine)
1-palmitoyl-2-oleoyl-GPE (16:0/18:1)	5283496	1.53	0.591454	0.750889	0.50422	Phosphatidylethanolamine (PE)
16-hydroxypalmitate	10466	1.14	0.599021	0.755242	0.386118	Fatty Acid, Monohydroxy
12,13-DiHOME	10236635	1.1	0.603885	0.757491	0.315479	Fatty Acid, Dihydroxy
2-stearoyl-GPE (18:0)*		1.14	0.603918	0.757491	0.403888	Lysophospholipid
5-dodecenoate (12:1n7)	5312378	0.86	0.60805	0.759107	-0.232847	Medium Chain Fatty Acid
sphingomyelin (d18:2/21:0, d16:2/23:0)*		0.75	0.606731	0.759107	-0.646742	Sphingolipid Metabolism
choline phosphate	1014	1.18	0.615386	0.765301	0.534278	Phospholipid Metabolism
diacylglycerol (14:0/18:1, 16:0/16:1) [1]*		0.95	0.620254	0.767977	-0.099716	Diacylglycerol
phosphoethanolamine	1015	1.13	0.620694	0.767977	0.419905	Phospholipid Metabolism
stearate (18:0)	5281	1.09	0.619232	0.767977	0.38804	Long Chain Fatty Acid
beta-sitosterol	222284	1.06	0.628435	0.773622	0.317106	Sterol
linoleoylcholine*		0.89	0.634068	0.776627	-0.255321	Fatty Acid Metabolism (Acyl Choline)
malonate	867	0.9	0.63353	0.776627	-0.327678	Fatty Acid Synthesis
arachidonoylcarnitine (C20:4)		1.09	0.639033	0.781397	0.265626	Fatty Acid Metabolism(Acyl Carnitine)
stearoyl-arachidonoyl-glycerol (18:0/20:4) [2]*		0.96	0.644171	0.786363	-0.219211	Diacylglycerol
decanoylcarnitine (C10)	10245190	0.86	0.649609	0.791677	-0.24852	Fatty Acid Metabolism(Acyl Carnitine)
1-(1-enyl-stearoyl)-GPE (P-18:0)*		0.95	0.654058	0.791811	-0.299819	Lysoplasmalogen
3-hydroxylaurate	94216	1.05	0.653516	0.791811	0.0831297	Fatty Acid, Monohydroxy
trimethylamine N-oxide	1145	1.05	0.65401	0.791811	0.243038	Phospholipid Metabolism
alpha-muricholate	3083761	0.85	0.655654	0.792429	-0.273316	Primary Bile Acid Metabolism
oleate/vaccenate (18:1)		1.09	0.658003	0.792643	0.241409	Long Chain Fatty Acid
sphingomyelin (d18:1/22:2, d18:2/22:1, d16:1/24:2)*		0.83	0.659348	0.792955	-0.552579	Sphingolipid Metabolism
palmitoylcholine	151731	0.91	0.669515	0.802539	-0.232435	Fatty Acid Metabolism (Acyl Choline)
1-palmitoylglycerol (16:0)	14900	1.11	0.684318	0.813603	0.367865	Monoacylglycerol
caproate (6:0)	8892	1.05	0.683361	0.813603	0.30116	Medium Chain Fatty Acid
oleoylcarnitine (C18:1)	6441392	1.02	0.683365	0.813603	0.055723	Fatty Acid Metabolism(Acyl Carnitine)
1-(1-enyl-palmitoyl)-GPE (P-16:0)*		0.95	0.68664	0.813713	-0.281328	Lysoplasmalogen
4-hydroxybutyrate (GHB)	10413	1.2	0.703998	0.823587	0.333602	Fatty Acid, Monohydroxy
deoxycarnitine	134	1.05	0.703755	0.823587	0.33775	Carnitine Metabolism
sphingosine	5353955	0.98	0.700932	0.823587	-0.109858	Sphingolipid Metabolism
13-HODE + 9-HODE	43013	0.98	0.706155	0.824343	-0.110494	Fatty Acid, Monohydroxy
3-hydroxydecanoate	26612	0.85	0.7074	0.824343	-0.339455	Fatty Acid, Monohydroxy
isocaproylcarnitine		1.13	0.708031	0.824343	0.256708	Fatty Acid Metabolism(Acyl Carnitine)
glycerophosphoglycerol	439964	1.03	0.713996	0.828645	0.192984	Glycerolipid Metabolism
7-ketodeoxycholate	188292	1.88	0.724419	0.838076	0.650832	Secondary Bile Acid Metabolism
myristoleoylcarnitine (C14:1)*	90659872	1.01	0.726653	0.83933	0.0234056	Fatty Acid Metabolism(Acyl Carnitine)
glycosyl-N-behenoyl-sphingadienine (d18:2/22:0)*		0.98	0.729364	0.839804	-0.114925	Ceramides
sphingomyelin (d18:2/16:0, d18:1/16:1)*		0.98	0.729099	0.839804	-0.206777	Sphingolipid Metabolism
palmitoyl sphingomyelin (d18:1/16:0)	9939941	0.97	0.741996	0.843703	-0.198401	Sphingolipid Metabolism
1-palmitoyl-GPC (16:0)	86554	0.99	0.753166	0.855072	-0.184963	Lysophospholipid
sphingomyelin (d18:1/17:0, d17:1/18:0, d19:1/16:0)		1.02	0.758974	0.860073	0.125222	Sphingolipid Metabolism
1-oleoylglycerol (18:1)	5283468	1.04	0.765534	0.860449	0.0667386	Monoacylglycerol
2-hydroxypalmitate	92836	1.02	0.765378	0.860449	0.186877	Fatty Acid, Monohydroxy
3-hydroxyoctanoate	26613	0.87	0.766153	0.860449	-0.344646	Fatty Acid, Monohydroxy
3-hydroxyoleate*		1.08	0.764782	0.860449	0.218095	Fatty Acid, Monohydroxy
dodecanedioate (C12-DC)	12736	0.89	0.772652	0.866415	-0.274223	Fatty Acid, Dicarboxylate
1-arachidonoyl-GPI (20:4)*		1.02	0.7791	0.872305	0.132917	Lysophospholipid
N-linoleoyltaurine*		0.94	0.781184	0.873057	-0.147388	Endocannabinoid
1-palmitoyl-2-dihomo-linolenoyl-GPC (16:0/20:3n3 or 6)*		1.01	0.7835	0.873214	0.219068	Phosphatidylcholine (PC)
1-palmitoyl-2-oleoyl-GPI (16:0/18:1)*		1.01	0.787083	0.87587	0.0490345	Phosphatidylinositol (PI)
palmitoyl-oleoyl-glycerol (16:0/18:1) [1]*		0.92	0.792661	0.879539	-0.223878	Diacylglycerol
sphingomyelin (d18:2/24:1, d18:1/24:2)*		1.01	0.80905	0.889167	0.147334	Sphingolipid Metabolism
palmitoyl-arachidonoyl-glycerol (16:0/20:4) [2]*		1.06	0.815657	0.8936	0.122559	Diacylglycerol
myo-inositol	892	1.01	0.826216	0.900205	0.147517	Inositol Metabolism
1-palmitoleoyl-GPC (16:1)*	24779461	0.95	0.829418	0.901931	-0.248504	Lysophospholipid
1-oleoyl-GPE (18:1)	9547071	0.99	0.836808	0.906335	-0.121329	Lysophospholipid
adrenate (22:4n6)	5497181	0.96	0.836293	0.906335	-0.053125	Polyunsaturated Fatty Acid (n3 and n6)
2-oleoylglycerol (18:1)	5319879	1.01	0.838682	0.907019	0.0164841	Monoacylglycerol
mevalonolactone	10428	0.92	0.841861	0.909111	-0.29117	Mevalonate Metabolism
1-(1-enyl-oleoyl)-GPE (P-18:1)*		0.97	0.852186	0.914322	-0.207984	Lysoplasmalogen
palmitoleoylcarnitine (C16:1)*	71464547	0.96	0.852949	0.914322	-0.100379	Fatty Acid Metabolism(Acyl Carnitine)
1-(1-enyl-palmitoyl)-2-arachidonoyl-GPC (P-16:0/20:4)*		0.99	0.863804	0.918526	-0.0810954	Plasmalogen
10-undecenoate (11:1n1)	14891	0.88	0.869986	0.918526	-0.241131	Medium Chain Fatty Acid
1-arachidonylglycerol (20:4)	5282281	1.24	0.875745	0.918526	0.325842	Monoacylglycerol
diacylglycerol (14:0/18:1, 16:0/16:1) [2]*		1.02	0.872604	0.918526	0.0576199	Diacylglycerol
dihomo-linolenoylcarnitine (C20:3n3 or 6)*		0.93	0.873954	0.918526	-0.245017	Fatty Acid Metabolism(Acyl Carnitine)
N-palmitoyl-sphinganine (d18:0/16:0)	5283572	0.99	0.865093	0.918526	-0.0436158	Sphingolipid Metabolism
oleoyl-arachidonoyl-glycerol (18:1/20:4) [2]*		0.99	0.874034	0.918526	-0.0267273	Diacylglycerol
palmitoyl-oleoyl-glycerol (16:0/18:1) [2]*		0.95	0.875256	0.918526	-0.138066	Diacylglycerol
stearoyl sphingomyelin (d18:1/18:0)	6453725	0.9	0.865733	0.918526	-0.338903	Sphingolipid Metabolism
valerylcarnitine (C5)	6426903	1.07	0.874245	0.918526	0.211668	Fatty Acid Metabolism(Acyl Carnitine)
malonylcarnitine	22833583	1.05	0.880772	0.921151	0.145447	Fatty Acid Synthesis
12-HETE	5312983	1.03	0.910329	0.945292	0.0494869	Eicosanoid
heptanoate (7:0)	8094	1.08	0.91452	0.948295	0.217502	Medium Chain Fatty Acid
hexadecenedioate (C16:1-DC)*		1.05	0.923188	0.952905	0.0952143	Fatty Acid, Dicarboxylate
linoleoyl ethanolamide	5283446	1.12	0.926798	0.952905	0.187498	Endocannabinoid
ursodeoxycholate	31401	0.85	0.92572	0.952905	-0.137946	Secondary Bile Acid Metabolism
eicosanodioate (C20-DC)	75502	0.98	0.937335	0.959459	-0.074989	Fatty Acid, Dicarboxylate
palmitoyl-arachidonoyl-glycerol (16:0/20:4) [1]*		1.04	0.942379	0.960805	0.0773371	Diacylglycerol
cholate	221493	1.41	0.947618	0.9648	0.47602	Primary Bile Acid Metabolism
N-oleoyltaurine	6437033	0.92	0.949873	0.965748	-0.165214	Endocannabinoid
3-hydroxybutyrate (BHBA)	441	0.98	0.966137	0.977873	-0.0822417	Ketone Bodies
1-palmitoyl-GPI (16:0)		0.97	0.99177	0.994495	-0.0645393	Lysophospholipid
arachidonate (20:4n6)	444899	0.98	0.997802	0.999171	-0.0760253	Polyunsaturated Fatty Acid (n3 and n6)
octadecanedioate (C18-DC)	70095	0.98	0.999768	0.999768	-0.0391623	Fatty Acid, Dicarboxylate

## Sheet: Supplementary Table S5
Table S5: Eicosanoids detected in targeted metabolomic analyses of drug treated animals. Animals treated with PBS are labeled SHAM and animals treated with probenecid are labeled PROBENECID. All results are in picomoles/mL.
SAMPLE	SHAM 1	SHAM 2	SHAM 3	SHAM AVERAGE	SHAM STD	PROBENECID 1	PROBENECID 2	PROBENECID 3	PROBENECID AVERAGE	PROBENECID STD	P VALUE (T-test)	FOLD CHANGE
164 [D] 11,12-diHETrE	5.34712	2.81954	3.25282	3.8065	1.35169	28.8411	34.8452	29.3401	31.0088	3.33177	0.00019582	8.14629
071 [C] 11-HEPE	14.2982	14.436	12.0635	13.5993	1.33176	3.03582	1.0587	1.71792	1.93748	1.00668	0.000267668	0.142469
172 [E] 20cooh AA	5.6639	7.1544	9.11254	7.31028	1.72959	65.0422	52.6068	52.427	56.692	7.23204	0.000326156	7.75511
163 [D] 8,9-diHETrE	1.22754	1.55986	1.24106	1.34282	0.188083	3.23242	3.81223	3.43222	3.49229	0.294532	0.000439642	2.60071
150 [C] 18-HEPE	11.1606	10.6184	8.4483	10.0758	1.43527	1.62928	0.641927	1.71123	1.32748	0.595116	0.000619309	0.13175
139 [D] 5-oxoETE	35.9556	38.637	30.8419	35.1449	3.96029	10.7214	4.3739	2.44017	5.84514	4.33219	0.000984255	0.166316
077 [A] 15d PGD2	559.219	550.7	558.306	556.075	4.6772	80.9837	172.923	269.689	174.532	94.3628	0.00219833	0.313864
100 [A] 5-HETE	1961.6	2173.2	1572.37	1902.39	304.759	681.287	328.57	313.821	441.226	208.03	0.00236594	0.231932
086 [A] LTB4	5.18719	7.6042	4.75687	5.84942	1.53484	0.595584	0.154502	0.144593	0.298226	0.257567	0.00348699	0.0509839
119 [C] 15-HEPE	11.4369	15.1338	9.64136	12.0707	2.80055	2.57557	1.05776	1.50836	1.7139	0.7795	0.00350219	0.141988
106 [D] 5,15-diHETE	60.5302	91.1593	52.0138	67.9011	20.5874	2.56825	1.55909	0.828908	1.65208	0.873391	0.00509464	0.0243307
128 [D] 8-HETrE	4.55513	6.73096	4.78471	5.35694	1.19547	1.7924	0.656218	0.609493	1.01937	0.669871	0.00538995	0.19029
133 [C] 12-HEPE	52.6909	32.7869	37.9125	41.1301	10.3348	10.8561	3.69883	2.28314	5.61268	4.59575	0.0055467	0.136462
081 [B] 9-HETE	275.593	282.112	170.965	242.89	62.3743	67.0368	22.5197	23.9936	37.8501	25.2872	0.00618461	0.155832
070 [A] 11-HETE	243.448	239.528	138.824	207.267	59.3056	45.9599	11.0322	10.2847	22.4256	20.3848	0.00695725	0.108197
118 [B] 15-HETE	312.965	354.58	205.935	291.16	76.6841	83.4676	17.3129	15.7064	38.829	38.6666	0.00703632	0.13336
125 [B] 8-HETE	142.218	135.907	81.4589	119.861	33.4068	29.7744	7.91893	10.4916	16.0616	11.9451	0.00714282	0.134002
124 [D] 15-HETrE	5.24079	8.25217	5.6803	6.39108	1.62666	2.21919	0.672176	0.440348	1.11057	0.967067	0.0084426	0.173769
126 [C] 8-HEPE	7.27873	4.36028	5.12553	5.58818	1.51323	1.3348	1.44934	1.53243	1.43886	0.0992312	0.00904287	0.257482
028 [A] TxB2	78.2266	49.3556	96.7687	74.7836	23.8933	15.1533	3.18779	1.52363	6.62159	7.43542	0.00918537	0.0885432
105 [D] 5-HETrE	50.6125	73.4456	48.3722	57.4768	13.8747	23.4125	9.72387	16.6284	16.5883	6.84441	0.0102016	0.288608
102 [B] 7 HDoHE	12.9526	18.683	9.80624	13.8139	4.5006	3.39017	1.21853	1.92002	2.17624	1.10826	0.0121681	0.157539
101 [C] 5-HEPE	293.973	183.837	189.089	222.3	62.1259	77.515	40.406	71.5544	63.1585	19.9283	0.0134261	0.284114
135 [B] 11 HDoHE	47.0703	65.0958	33.1322	48.4328	16.0253	16.2919	3.58254	4.83142	8.23528	7.00511	0.0163886	0.170035
132 [B] 12-HETE	870.645	584.414	500.864	651.974	193.928	262.783	82.082	25.2885	123.385	124.017	0.016438	0.189248
165 [D] 14,15-diHETrE	7.88553	5.58416	5.55013	6.33994	1.33863	12.1127	17.785	21.0417	16.9798	4.51864	0.0173878	2.67823
136 [D] 9-HODE	230.946	278.67	123.621	211.079	79.411	51.4091	21.4365	24.873	32.5728	16.4029	0.0188924	0.154316
127 [B] 10 HDoHE	22.0209	36.5219	17.4274	25.3234	9.96644	5.0425	2.14611	2.0347	3.07444	1.7053	0.0189203	0.121407
134 [B] 14 HDoHE	126.548	239.497	128.713	164.919	64.595	42.7697	12.8502	13.6755	23.0985	17.0408	0.0212603	0.140059
080 [A] 8-iso PGF2a III	5.82779	4.57128	6.07883	5.49264	0.807726	3.58724	3.8969	2.77356	3.41923	0.580207	0.0225357	0.622512
072 [B] 13 HDoHE	60.3912	119.882	58.8721	79.7149	34.7936	14.1141	4.05776	5.23218	7.80135	5.49845	0.0240994	0.0978655
103 [B] 4 HDoHE	1017.54	1862.28	957.845	1279.22	505.824	342.379	251.891	234.336	276.202	57.9795	0.0269726	0.215915
120 [B] 17 HDoHE	122.757	222.486	100.607	148.617	64.9242	36.5546	9.83586	10.4585	18.9497	15.2495	0.0281057	0.127507
085 [B] 20 HDoHE	55.3079	108.024	52.0007	71.7775	31.4338	16.9537	5.95104	6.41301	9.77257	6.22329	0.0285286	0.136151
083 [B] 8 HDoHE	40.3643	72.5845	32.6544	48.5344	21.1817	12.1959	4.12306	5.08576	7.13492	4.40932	0.0295374	0.147008
084 [B] 16 HDoHE	55.4365	108.92	48.6893	71.0152	32.9993	14.8276	4.32649	4.9309	8.02834	5.89611	0.031243	0.113051
030 [A] PGE2	1.96453	1.36504	1.8626	1.73072	0.320763	0.980727	1.19093	0.606074	0.92591	0.296256	0.0331373	0.534984
104 [C] 9-HOTrE	5.85386	10.9385	4.72805	7.17347	3.30885	1.25572	0.692678	1.33503	1.09448	0.350221	0.0340388	0.152573
123 [C] 13-HOTrE(y)	2.10995	4.86052	3.07658	3.34901	1.39538	1.04343	0.56209	0.694001	0.766508	0.248728	0.0343201	0.228876
069 [B] 12-HHTrE	199.741	129.974	350.367	226.694	112.641	52.3193	10.1287	8.58719	23.6784	24.8157	0.0380806	0.104451
121 [C] 13-HODE	202.482	397.55	179.018	259.683	119.971	57.9171	40.1233	46.6645	48.2349	9.00029	0.0382458	0.185745
141 [D] 15-oxoETE	3.4132	5.46716	2.805	3.89512	1.39498	2.09203	0.410395	0.282654	0.92836	1.00979	0.0405822	0.238339
031 [A] PGD2	242.92	416.063	172.135	277.039	125.492	91.8902	36.1559	32.4488	53.4983	33.3	0.0406536	0.193107
143 [C] 13-oxoODE	6.36642	9.19107	4.96246	6.83998	2.15371	3.77975	1.48556	2.68789	2.65107	1.14754	0.0410182	0.387584
051 [B] 15k PGE2	2.28088	2.2617	1.56149	2.03469	0.409917	1.47767	0.126461	0.467274	0.690468	0.70271	0.0458407	0.339348
082 [C] 9-HEPE	6.70633	2.65369	4.09374	4.48458	2.0544	1.23435	0.900437	1.10224	1.07901	0.168166	0.045853	0.240604
033 [B] TXB1	2.03787	1.12402	1.85027	1.67072	0.482656	1.05897	0.672215	0.355723	0.695638	0.352211	0.0475093	0.41637
138 [C] HXB3	78.82	30.2738	39.1407	49.4115	25.8515	13.8035	4.46906	1.11301	6.46187	6.57578	0.0493716	0.130777
074 [C] PGB2	13.6238	20.8609	12.8886	15.7911	4.40595	224.928	85.3778	92.62	134.309	78.5624	0.0594926	8.50534
122 [C] 13-HOTrE	11.0987	27.6714	11.2876	16.6859	9.5142	3.67254	1.21277	2.37746	2.42092	1.23046	0.0616213	0.145088
147 [B] 18-HETE	0.211666	0.390858	0.769521	0.457348	0.284809	1.13598	0.770966	1.51622	1.14105	0.372652	0.0650215	2.49493
140 [D] 12-oxoETE	4.93958	17.688	10.8038	11.1438	6.38103	0.764427	3.74869	1.71896	2.07736	1.52407	0.0748708	0.186414
157 [C] 16(17) EpDPE	10.0226	26.4297	10.758	15.7367	9.26765	6.09895	5.2899	2.56246	4.65044	1.85294	0.111992	0.295514
159 [D] 19,20 DiHDPA	3.31416	3.18304	4.50841	3.66854	0.730297	5.57321	7.26922	14.0828	8.97507	4.50396	0.114227	2.4465
067 [C] 11b PGE2	2.39297	4.60059	0.820449	2.60467	1.89894	0.844096	0.290135	0.379273	0.504502	0.297455	0.131368	0.193691
142 [C] 9-oxoODE	6.73612	26.9116	10.7157	14.7878	10.6864	3.16145	3.44278	3.11876	3.241	0.176049	0.134637	0.219167
116 [D] 10S-Protectin D1	5.88911	17.6624	5.39493	9.64882	6.94437	3.92738	1.64194	0.502126	2.02382	1.74427	0.138869	0.209748
079 [A] 5-iso PGF2a VI	4.90856	8.30821	2.58595	5.26757	2.87797	1.86789	3.0355	1.83697	2.24679	0.683221	0.151645	0.426532
115 [-] 15t-Protectin D1	3.37463	18.0475	6.757	9.39305	7.68342	3.1415	1.68537	0.641022	1.82263	1.25588	0.167423	0.194041
162 [D] 5,6-diHETrE	12.9254	11.6781	13.6723	12.7586	1.00751	11.586	7.39588	11.6943	10.2254	2.45101	0.173121	0.80145
056 [A] dhk PGD2	2.08754	2.33295	1.3795	1.93333	0.495076	2.04447	0.993336	0.840456	1.29276	0.65548	0.248147	0.668668
149 [B] 16-HETE	1.90549	1.49549	1.50288	1.63462	0.234608	1.91619	0.634337	0.664071	1.07153	0.731645	0.273143	0.655524
154 [D] 14,15-EET	3.9884	2.81913	5.01465	3.94073	1.09854	14.1277	3.10147	6.98146	8.07022	5.59318	0.27786	2.0479
166 [C] 9,10 diHOME	18.0694	21.116	19.6662	19.6172	1.52388	14.2488	27.1783	23.0036	21.4769	6.59855	0.659147	1.0948
151 [D] 5,6-EET	7.32777	3.55879	7.55003	6.14553	2.24294	27.5318	0.768441	1.64856	9.98292	15.2041	0.687692	1.62442
161 [C] 12,13 EpOME	40.8066	27.0377	49.1963	39.0135	11.1876	37.0722	18.2746	86.7506	47.3658	35.3795	0.716503	1.21409
156 [C] 17(18) EpETE	3.63672	1.36592	2.19102	2.39789	1.14945	3.08894	1.0431	3.79415	2.64206	1.42893	0.828925	1.10183
152 [D] 8,9-EET	6.94256	3.63099	5.63441	5.40265	1.66791	14.0427	1.25352	2.91992	6.07204	6.95288	0.879047	1.1239
153 [D] 11,12-EET	7.63596	3.20359	5.50098	5.44685	2.21668	12.823	1.48734	3.55871	5.95636	6.03622	0.897472	1.09354
057 [B] bicyclo PGE2	0.12777	0.0425072	0.0475188	0.0725988	0.0478457	0.150403	0.0254235	0.0245472	0.0667913	0.0724114	0.913319	0.920006
055 [A] dhk PGE2	0.563621	0.459359	0.380061	0.46768	0.0920625	0.520965	0.421604	0.440694	0.461088	0.0527266	0.919469	0.985903
160 [C] 9,10 EpOME	20.4521	15.4502	15.0479	16.9834	3.0107	25.9671	10.7639	15.4445	17.3918	7.78642	0.936543	1.02405
066 [B] tetranor 12-HETE	0.811158	0.711869	0.749356	0.757461	0.0501379	0.166452	1.73273	0.311747	0.736978	0.865404	0.969315	0.972958
167 [C] 12,13 diHOME	27.6679	34.4609	41.3172	34.482	6.82472	10.3917	77.1945	18.4853	35.3572	36.4575	0.96936	1.02538
155 [C] 14(15) EpETE	0.619906	0.223449	0.166168	0.336508	0.247095	0.438899	0.138024	0.41432	0.330415	0.167068	0.973471	0.981893
064 [C] PGFM	6.19997	2.18691	6.05713	4.81467	2.27682	10.992	1.05409	2.35644	4.80084	5.40109	0.996935	0.997127
027 [C] 6k PGF1a	0.487458	0.811506	1.3106	0.869854	0.414661	0.597576	0.905755	1.10343	0.868919	0.25493	0.997506	0.998926

## Sheet: Supplementary Table S6
Table S6: Free fatty acids detected in targeted metabolomic analyses of drug treated animals. Animals treated with PBS are labeled SHAM and animals treated with probenecid are labeled PROBENECID. All results are in picomoles/mL.
SAMPLE	SHAM 1	SHAM 2	SHAM 3	SHAM AVERAGE	SHAM STD	PROBENECID 1	PROBENECID 2	PROBENECID 3	PROBENECID AVERAGE	PROBENECID STD	P-VALUE (T-Test)	FOLD CHANGE
26:0	164.033	155.652	163.794	161.16	4.77152	56.0915	87.2367	112.77	85.3659	28.3853	0.010332	0.529698
20:4	172932	139280	201847	171353	31313.7	106100	56258.5	58054.9	73471	28271.5	0.0158829	0.42877
22:0	132.529	140.552	163.991	145.691	16.3485	50.1989	60.9016	109.846	73.6488	31.801	0.0251307	0.505515
16:1	5364.04	6038.96	9828.73	7077.24	2406.63	11123.4	15458.9	12580.9	13054.4	2206.19	0.0338261	1.84456
18:3 N6	6859.44	6953.44	8168.11	7327	729.944	9781.39	12729	9313.23	10607.9	1851.79	0.0461651	1.44778
24:0	199.32	225.567	212.38	212.423	13.1238	103.784	146.514	182.769	144.356	39.537	0.0473424	0.679569
14:0	2506.33	2714.5	5128.5	3449.78	1457.54	5160.21	7555.71	5812.08	6176	1238.52	0.0690385	1.79026
22:6	30449	44335.7	59458.8	44747.9	14509.3	29840.9	17573.5	20375.8	22596.7	6428.22	0.0729484	0.504979
16:0	66013.1	72229.9	98973.5	79072.2	17513.1	94506.2	130402	105925	110278	18339.5	0.100048	1.39464
20:3 N6	2927.37	2742.45	4110.82	3260.21	742.429	2808.12	2204.65	2176.49	2396.42	356.821	0.143491	0.735049
23:0	23.647	43.0814	48.0939	38.2741	12.913	13.186	19.1688	34.5884	22.3144	11.0425	0.179076	0.583016
18:1	33689.6	42938.3	55149.2	43925.7	10763.8	48091.2	61405.1	56916.9	55471.1	6773.71	0.190967	1.26284
20:0	87.0928	82.298	100.344	89.9117	9.34762	62.4412	57.6709	93.0135	71.0419	19.1769	0.200283	0.790129
18:2	273600	219006	229935	240847	28886.3	232508	207002	179299	206270	26612.1	0.201987	0.856435
18:3 N3	1001.75	1423.07	2094.39	1506.4	551.069	1615.87	2526.31	2262.23	2134.8	468.406	0.206795	1.41715
15:0	1124.66	1160.11	1648.6	1311.12	292.8	1265.83	2674.18	1940.84	1960.28	704.376	0.214494	1.49511
22:5 N6	6542.5	6582.78	12445.8	8523.71	3396.72	6278.45	4547.83	6031.55	5619.27	936.075	0.226532	0.659252
22:5 N3	2709.13	4162.17	5282.46	4051.25	1290.25	3718.46	1940.66	2697.58	2785.57	892.16	0.234788	0.687582
22:2	56.9003	80.4609	86.5343	74.6318	15.6533	77.4854	94.899	96.9942	89.7928	10.71	0.238422	1.20314
12:0	441.359	592.404	1176.3	736.687	388.132	1211.86	1082.79	843.611	1046.09	186.847	0.281401	1.41999
18:4	158.932	168.078	237.695	188.235	43.0769	149.821	325.854	283.242	252.972	91.8376	0.331002	1.34392
20:1	0.0462072	0	5.99693	2.01438	3.44907	2.56851	5.39851	5.32414	4.43039	1.61286	0.333455	2.19938
17:0	1039.68	1021.14	1299.48	1120.1	155.628	1012.15	1813.58	1291.34	1372.36	406.81	0.372562	1.22521
22:1	37.4585	45.2632	88.6983	57.14	27.6075	60.1057	75.0175	89.8355	74.9862	14.8649	0.38003	1.31233
22:4	2946.76	5141.06	8730.33	5606.05	2919.69	4221.35	3639.78	4056	3972.38	299.67	0.3896	0.708588
20:3 N9	142.95	167.945	189.849	166.915	23.4663	166.295	212.425	170.376	183.032	25.5368	0.465975	1.09656
20:5	3563.39	2527.15	3695.1	3261.88	639.696	2550.46	3146.95	3106.13	2934.51	333.222	0.475755	0.899639
18:0	23413.7	20265.6	23605.6	22428.3	1875.44	21224.1	27404.8	23603.9	24077.6	3117.46	0.476235	1.07354
20:3 N3	331.299	426.644	649.603	469.182	163.36	421.877	590.08	610.631	540.863	103.555	0.555874	1.15278
17:1	9.05484	5.21748	8.8239	7.69874	2.15194	10.9047	1.02693	7.9108	6.61414	5.06493	0.750006	0.85912
20:2	1115.39	1754.08	1825.63	1565.03	391.039	1461.14	1598.25	1453.13	1504.17	81.57	0.804898	0.961112
24:1	32.1826	52.2919	43.4883	42.6543	10.0806	36.2313	38.1471	51.9888	42.1224	8.59808	0.947906	0.987531
